# Supplementary material for: Correlation between amino acid residues converted by RNA editing and functional residues in protein three-dimensional structures in plant organelles
Source: BMC Plant Biol. 2008 Jul 16;8:79. doi: 10.1186/1471-2229-8-79 (PMC2488346; doi:10.1186/1471-2229-8-79)
Supplement: Additional file 1 — supplementary table 1. A list of residues converted by RNA editing in 52 proteins with known 3D structures. The table also contains secondary structures, solvent accessibility and the species name from which the gene was derived. [file 1471-2229-8-79-S1.xls]

## Sheet: Sheet1
Supplementary Table 1: Amino acid residues coded by codons undergoing RNA editing in proteins with known 3D structure
RNA polymease a	2a69 (A)
	ligand-binding site	2nd	interface	ACS	core	PDB aa	PDB aa #	edit aa	codon	edit nt	species
		E		0.181		E	26	P->S	1	c->t	c: Takakia lepidozioides
		H		0	x	L	44	S->L	2	c->t	c: Takakia lepidozioides
		H	x	0.198		L	45	S->L	2	c->t	c: Adiantum capillus-veneris
		E		0.029	x	I	58	S->F	2	c->t	c: Takakia lepidozioides
		H		0.009	x	I	78	A->V	2	c->t	c: Adiantum capillus-veneris
		H	x	0.023		I	79	S->L	2	c->t	c: Takakia lepidozioides
		H		0	x	L	82	S->L	2	c->t	c: Takakia lepidozioides
		H		0	x	L	82	P->L	2	c->t	c: Adiantum capillus-veneris
		E		0.062		L	101	S->L	2	c->t	c: Adiantum capillus-veneris
			x	0.009		F	114	P->L	2	c->t	c: Adiantum capillus-veneris
			x	0.783		P	116	S->L	2	c->t	c: Takakia lepidozioides
		E		0	x	I	129	T->I	2	c->t	c: Takakia lepidozioides
		E		0.024		L	138	S->L	2	c->t	c: Takakia lepidozioides
		E	x	0.108		I	165	S->F	2	c->t	c: Takakia lepidozioides
				0.013	x	V	167	A->V	2	c->t	c: Takakia lepidozioides
		E	x	0.036	x	V	177	A->V	2	c->t	c: Takakia lepidozioides
		E	x	0.014		L	195	S->L	2	c->t	c: Adiantum capillus-veneris
			x	0.049		V	205	P->L	2	c->t	c: Adiantum capillus-veneris
		H	x	0.473		L	222	P->L	2	c->t	c: Adiantum capillus-veneris
RNA polymease a	1coo(_)
		H		0	x	L	22	P->L	2	c->t	c: Takakia lepidozioides
		H		0	x	L	22	P->L	3	c->t	c: Takakia lepidozioides
		H		0.005	x	L	33	P->L	2	c->t	c: Takakia lepidozioides
		H		0.009	x	L	59	S->L	2	c->t	c: Takakia lepidozioides
				-		-	-	Q->*	1	c->t	c: Takakia lepidozioides
RNA polymerase b	2a69 (C)
	ligand-binding site	2nd	interface	ACS	core	PDB aa	PDB aa #	edit aa	codon	edit nt	species
		E		0.277		V	65	*->R	1	t->c	c: Adiantum capillus-veneris
		E		0.058		L	66	S->F	2	c->t	c: Adiantum capillus-veneris
				0.019		L	94	P->L	2	c->t	c: Adiantum capillus-veneris
		E	x	0.233		Q	99	*->Q	1	t->c	c: Adiantum capillus-veneris
				0.141		P	164	A->V	2	c->t	c: Adiantum capillus-veneris
		H		0.313		I	236	A->V	2	c->t	c: Adiantum capillus-veneris
				0.621		I	261	*->Q	1	t->c	c: Adiantum capillus-veneris
		H		0.03		L	310	S->L	2	c->t	c: Adiantum capillus-veneris
		H		0.017		L	348	P->L	2	c->t	c: Adiantum capillus-veneris
		H		0.529		E	357	*->Q	1	t->c	c: Adiantum capillus-veneris
		H	x	0.049	x	M	564	T->M	2	c->t	c: Adiantum capillus-veneris
			x	0.563		I	745	S->L	2	c->t	c: Adiantum capillus-veneris
		H	x	0.502		L	773	S->L	2	c->t	c: Adiantum capillus-veneris
		E		0.185		V	804	T->I	2	c->t	c: Adiantum capillus-veneris
				0.11		L	897	S->L	2	c->t	c: Adiantum capillus-veneris
		H		0		A	947	P->L	2	c->t	c: Adiantum capillus-veneris
		H	x	0.137		L	1040	S->L	2	c->t	c: Adiantum capillus-veneris
			x	0.762		A	1094	R->C	1	c->t	c: Adiantum capillus-veneris
			x	0.293		D	1103	P->S	1	c->t	c: Adiantum capillus-veneris
RNA polymerase b'	2a69 (D)
	ligand-binding site	2nd	interface	ACS	core	PDB aa	PDB aa #	edit aa	codon	edit nt	species
				0	x	V	25	S->L	2	c->t	c: Adiantum capillus-veneris
				0.319		K	27	*->Q	1	t->c	c: Adiantum capillus-veneris
			x	0.196		I	31	S->L	2	c->t	c: Adiantum capillus-veneris
				0.001	x	L	43	S->L	2	c->t	c: Adiantum capillus-veneris
				0.012	x	F	44	S->F	2	c->t	c: Adiantum capillus-veneris
			x	0.471		K	63	*->Q	1	t->c	c: Adiantum capillus-veneris
		H		0.213		V	125	P->L	2	c->t	c: Adiantum capillus-veneris
			x	0.729		G	143	R->C	1	c->t	c: Adiantum capillus-veneris
			x	0.347		V	271	R->W	1	c->t	c: Adiantum capillus-veneris
			x	0.747		L	326	S->L	2	c->t	c: Adiantum capillus-veneris
			x	0.634		D	418	Y->H	1	t->c	c: Adiantum capillus-veneris
			x	0.533		K	551	*->R	1	t->c	c: Adiantum capillus-veneris
		G	x	0.095		C	620	R->C	1	c->t	c: Adiantum capillus-veneris
				0.013	x	F	623	S->F	2	c->t	c: Adiantum capillus-veneris
			x	0.358		F	627	L->F	1	c->t	c: Adiantum capillus-veneris
			x	0.265		M	650	P->L	2	c->t	c: Adiantum capillus-veneris
		H		0.018	x	F	769	P->L	2	c->t	c: Adiantum capillus-veneris
	(Zn)			0	x	C	1088	P->L	2	c->t	c: Adiantum capillus-veneris
		H	x	0.063		R	1260	C->R	1	t->c	c: Adiantum capillus-veneris
ribosomal protein S2	2j00 (B)
	ligand-binding site	2nd	interface	ACS	core	PDB aa	PDB aa #	edit aa	codon	edit nt	species
				-		-	-	T->I	2	c->t	m: Oryza sativa
				-		-	-	S->L	2	c->t	m: Oryza sativa
				-		-	-	R->W	1	c->t	c: Adiantum capillus-veneris
		H		0.191		F	51	S->L	2	c->t	c: Adiantum capillus-veneris
		H		0.065		L	55	P->L	2	c->t	m: Hordeum vulgare subsp. vulgare	m: Oryza sativa
		H		0.065		L	55	P->S	1	c->t	m: Triticum aestivum
				0.005		I	62	S->F	2	c->t	m: Hordeum vulgare subsp. vulgare	m: Oryza sativa	m: Triticum aestivum
		E		0.023	x	L	63	P->L	1	c->t	c: Adiantum capillus-veneris
		E		0.023	x	L	63	P->L	2	c->t	c: Adiantum capillus-veneris
		H		0.485		E	80	A->V	2	c->t	m: Hordeum vulgare subsp. vulgare	m: Oryza sativa	m: Triticum aestivum
		H	x	0.311		E	135	*->Q	1	t->c	c: Adiantum capillus-veneris
		H	x	0.473		K	141	P->L	2	c->t	m: Hordeum vulgare subsp. vulgare	m: Triticum aestivum
		H	x	0.473		K	141	A->V	2	c->t	m: Oryza sativa
				0.359		L	152	S->L	2	c->t	c: Adiantum capillus-veneris
		G		0.044		E	164	*->Q	1	t->c	c: Adiantum capillus-veneris
		H		0.239		A	165	P->S	1	c->t	m: Hordeum vulgare subsp. vulgare	m: Oryza sativa	m: Triticum aestivum
		H		0	x	A	171	R->C	1	c->t	m: Hordeum vulgare subsp. vulgare	m: Oryza sativa	m: Triticum aestivum
		H	x	0.678		K	173	S->L	2	c->t	m: Hordeum vulgare subsp. vulgare	m: Oryza sativa	m: Triticum aestivum
		H	x	0.284		L	174	P->L	2	c->t	c: Adiantum capillus-veneris
				-		-	-	R->C	1	c->t	m: Oryza sativa
		H		0.011	x	A	212	P->L	2	c->t	c: Adiantum capillus-veneris
				-		-	-	S->L	2	c->t	m: Hordeum vulgare subsp. vulgare
ribosomal protein S3	2j00 (C)
	ligand-binding site	2nd	interface	ACS	core	PDB aa	PDB aa #	edit aa	codon	edit nt	species
				-		-	-	R->*	1	c->t	m: Oenothera berteroana	m: Oenothera berteroana
				-		-	-	P->L	2	c->t	m: Cycas revoluta
				-		-	-	P->S	1	c->t	m: Oryza sativa	m: Cycas revoluta
				-		-	-	S->S	3	c->t	m: Cycas revoluta
				-		-	-	R->W	1	c->t	m: Oryza sativa	m: Brassica napus	m: Cycas revoluta	m: Arabidopsis thaliana
				-		-	-	F->F	3	c->t	m: Oryza sativa
				-		-	-	S->F	2	c->t	m: Cycas revoluta
				-		-	-	H->Y	1	c->t	m: Cycas revoluta
				-		-	-	S->L	2	c->t	m: Oryza sativa	m: Oenothera berteroana
				-		-	-	V->V	3	c->t	m: Oenothera berteroana
				-		-	-	F->F	3	c->t	m: Oenothera berteroana	m: Arabidopsis thaliana
				-		-	-	L->L	1	c->t	m: Arabidopsis thaliana
				-		-	-	S->F	2	c->t	m: Cycas revoluta
				-		-	-	P->L	2	c->t	m: Oenothera berteroana
				-		-	-	I->I	3	c->t	m: Oenothera berteroana
				-		-	-	S->L	2	c->t	m: Oryza sativa	m: Oenothera berteroana	m: Arabidopsis thaliana
				-		-	-	V->V	3	c->t	m: Cycas revoluta
				-		-	-	A->A	3	c->t	m: Cycas revoluta
				-		-	-	F->F	3	c->t	m: Brassica napus	m: Arabidopsis thaliana
				-		-	-	S->F	2	c->t	m: Cycas revoluta
				-		-	-	S->F	3	c->t	m: Cycas revoluta
				-		-	-	F->F	3	c->t	m: Cycas revoluta
				-		-	-	S->S	3	c->t	m: Brassica napus
				-		-	-	S->L	2	c->t	m: Oryza sativa	m: Cycas revoluta	m: Oenothera berteroana
				-		-	-	P->L	2	c->t	m: Cycas revoluta
				-		-	-	F->F	3	c->t	m: Oenothera berteroana
				-		-	-	S->L	2	c->t	m: Oenothera berteroana	m: Arabidopsis thaliana
				-		-	-	R->C	1	c->t	m: Cycas revoluta
			x	0.796		K	3	S->L	2	c->t	m: Cycas revoluta
				0.373		T	14	P->L	2	c->t	m: Oryza sativa	m: Cycas revoluta
			x	0.224		R	15	*->Q	1	t->c	c: Adiantum capillus-veneris
			x	0.201		W	21	R->W	1	c->t	c: Adiantum capillus-veneris
			x	0.783		K	26	P->L	2	c->t	m: Cycas revoluta
		H		0.211		L	41	L->L	3	c->t	c: Adiantum capillus-veneris
				-		-	-	S->S	3	c->t	c: Adiantum capillus-veneris
		E		0.071		V	98	T->T	3	c->t	m: Cycas revoluta
				0.05		L	100	I->I	3	c->t	m: Cycas revoluta
				0.07		S	111	S->S	3	c->t	m: Brassica napus	m: Arabidopsis thaliana
		H		0.067		L	114	P->L	2	c->t	m: Cycas revoluta	m: Oenothera berteroana	m: Arabidopsis thaliana
		H		0.011	x	I	123	P->L	2	c->t	m: Cycas revoluta
		E		0.001	x	V	152	R->C	1	c->t	m: Cycas revoluta
			x	0.367		S	153	S->S	3	c->t	m: Brassica napus	m: Arabidopsis thaliana
		G		0.088		I	156	S->L	2	c->t	m: Cycas revoluta	m: Oenothera berteroana
			x	0.214		L	174	R->C	1	c->t	m: Brassica napus	m: Oenothera berteroana	m: Arabidopsis thaliana
			x	0.343		L	177	S->F	2	c->t	m: Cycas revoluta
		E	x	0.15		Y	183	H->Y	1	c->t	m: Cycas revoluta
		E	x	0.45		F	185	P->S	1	c->t	m: Brassica napus	m: Oenothera berteroana
		E		0.058		A	186	A->V	2	c->t	m: Arabidopsis thaliana
			x	0.851		R	189	S->F	2	c->t	m: Arabidopsis thaliana
			x	0.005	x	L	195	S->L	2	c->t	m: Brassica napus	m: Arabidopsis thaliana
		E		0.002	x	A	199	T->I	2	c->t	c: Adiantum capillus-veneris
ribosomal protein S4	2j00 (D)
	ligand-binding site	2nd	interface	ACS	core	PDB aa	PDB aa #	edit aa	codon	edit nt	species
				-		-	-	Q->*	1	c->t	m: Brassica napus
				0.365		G	15	S->L	2	c->t	m: Brassica napus
				0.365		G	15	P->L	2	c->t	m: Oryza sativa
				0.386		Y	19	R->W	1	c->t	m: Brassica napus	m: Oryza sativa	m: Arabidopsis thaliana
				0.768		A	47	P->S	1	c->t	m: Brassica napus
		H	x	0.179		L	57	S->L	2	c->t	m: Oryza sativa
		H	x	0.181		R	64	P->S	1	c->t	m: Brassica napus
		H	x	0.277		R	65	L->F	1	c->t	m: Arabidopsis thaliana
		H		0.022	x	Y	67	H->Y	1	c->t	m: Brassica napus	m: Arabidopsis thaliana
		H		0.003	x	F	92	P->L	2	c->t	c: Adiantum capillus-veneris
		H		0.009	x	L	93	P->L	2	c->t	m: Brassica napus	m: Arabidopsis thaliana
		H		0	x	L	96	P->L	2	c->t	m: Brassica napus	m: Arabidopsis thaliana
		H		0	x	L	100	S->L	2	c->t	m: Oryza sativa
		H		0	x	V	104	P->L	2	c->t	m: Brassica napus	m: Oryza sativa
				0.134		G	108	H->Y	1	c->t	m: Arabidopsis thaliana
		H	x	0.026	x	L	119	P->L	2	c->t	m: Brassica napus	m: Oryza sativa	m: Arabidopsis thaliana
		H		0	x	I	157	P->L	2	c->t	c: Adiantum capillus-veneris
		H		0.086		M	164	S->L	2	c->t	m: Brassica napus	m: Oryza sativa	m: Arabidopsis thaliana
				0.035	x	L	193	V->V	3	c->t	c: Adiantum capillus-veneris
				-		-	-	S->S	3	c->t	m: Oryza sativa
				-		-	-	I->I	3	c->t	m: Brassica napus	m: Oryza sativa
				-		-	-	S->L	2	c->t	m: Brassica napus	m: Oryza sativa	m: Arabidopsis thaliana
				-		-	-	H->Y	1	c->t	m: Brassica napus	m: Oryza sativa	m: Arabidopsis thaliana
				-		-	-	S->F	2	c->t	m: Brassica napus	m: Oryza sativa	m: Arabidopsis thaliana
				-		-	-	P->L	1	c->t	m: Brassica napus	m: Arabidopsis thaliana
				-		-	-	P->L	2	c->t	m: Brassica napus	m: Oryza sativa	m: Arabidopsis thaliana
				-		-	-	P->L	2	c->t	m: Brassica napus	m: Oryza sativa	m: Arabidopsis thaliana
				-		-	-	R->W	1	c->t	m: Brassica napus	m: Oryza sativa	m: Arabidopsis thaliana
ribosomal protein S8	2j00 (H)
	ligand-binding site	2nd	interface	ACS	core	PDB aa	PDB aa #	edit aa	codon	edit nt	species
			x	0.745		M	1	T->M	2	c->t	c: Adiantum capillus-veneris
		E		0		C	135	R->C	1	c->t	c: Adiantum capillus-veneris
ribosomal protein S10	2j00 (J)
	ligand-binding site	2nd	interface	ACS	core	PDB aa	PDB aa #	edit aa	codon	edit nt	species
				-		-	-	T->M	2	c->t	m: Nicotiana tabacum	m: Solanum tuberosum
		Ｈ		0.649		T	85	R->W	1	c->t	m: Solanum tuberosum
				-		-	-	S->L	2	c->t	m: Solanum tuberosum
				-		-	-	R->*	1	c->t	m: Solanum tuberosum
ribosomal protein S12	2j00 (L)
	ligand-binding site	2nd	interface	ACS	core	PDB aa	PDB aa #	edit aa	codon	edit nt	species
				0.254		L	23	S->L	2	c->t	m: Zea mays
			x	0.702		P	27	P->P	3	c->t	m: Arabidopsis thaliana
		E		0.222		T	34	P->L	2	c->t	m: Brassica napus	m: Arabidopsis thaliana
			x	0.548		L	48	P->L	2	c->t	m: Brassica napus	m: Arabidopsis thaliana
		E	x	0.166		Y	65	H->Y	1	c->t	m: Brassica napus	m: Zea mays	m: Arabidopsis thaliana
				0.055		L	73	S->L	2	c->t	m: Brassica napus	m: Zea mays	m: Arabidopsis thaliana
				0.024		L	89	S->L	2	c->t	m: Brassica napus	m: Zea mays	m: Arabidopsis thaliana
				0.026		Y	94	S->F	2	c->t	m: Brassica napus	m: Zea mays	m: Arabidopsis thaliana
				0.026		Y	94	S->F	3	c->t	m: Brassica napus	m: Arabidopsis thaliana
				0.006		I	96	R->C	1	c->t	m: Zea mays
ribosomal protein S13	2j00 (M)
	ligand-binding site	2nd	interface	ACS	core	PDB aa	PDB aa #	edit aa	codon	edit nt	species
				0.35		A	1	S->L	2	c->t	m: Zea mays	m: Oryza sativa
				0.033		I	3	I->I	3	c->t	m: Oryza sativa
				0.055		A	4	S->L	2	c->t	m: Oryza sativa
				0.306		I	8	S->L	2	c->t	m: Helianthus annuus	m: Zea mays	m: Oryza sativa
		G		0.039		L	18	S->L	2	c->t	m: Helianthus annuus	m: Zea mays	m: Oryza sativa
				0.161		L	33	R->C	1	c->t	m: Helianthus annuus	m: Zea mays	m: Oryza sativa
			x	0.418		C	85	R->C	1	c->t	m: Zea mays	m: Oryza sativa
			x	0.197		L	95	S->L	2	c->t	m: Helianthus annuus	m: Zea mays	m: Oryza sativa
ribosomal protein S14	2j00(N)
	ligand-binding site	2nd	interface	ACS	core	PDB aa	PDB aa #	edit aa	codon	edit nt	species
				-		-	-	L->L	3	t->c	m: Typha latifolia
		G	x	0.663		V	17	S->L	2	c->t	m: Juncus effusus
			x	0.556		R	25	S->F	2	c->t	m: Typha latifolia
		H	x	0.141		L	43	P->L	2	c->t	c: Adiantum capillus-veneris
			x	0.633		Q	51	P->S	1	c->t	m: Typha latifolia
ribosomal protein S19	2j00(S)
	ligand-binding site	2nd	interface	ACS	core	PDB aa	PDB aa #	edit aa	codon	edit nt	species
				-		-	-	T->M	2	c->t	c: Adiantum capillus-veneris
			x	0.797		S	1	S->S	3	c->t	m: Petunia x hybrida
			x	0.378		F	7	S->F	2	c->t	m: Cycas revoluta
		H	x	0.571		H	11	L->F	1	c->t	m: Cycas revoluta
		H		0.052		L	12	S->L	2	c->t	m: Cycas revoluta
		H		0.191		L	13	S->L	2	c->t	m: Cycas revoluta
				0.962		K	22	L->L	1	c->t	m: Oryza sativa
			x	0.598		W	31	R->W	1	c->t	m: Cycas revoluta
				0.032		S	32	S->L	2	c->t	m: Oenothera berteroana
				0.001		S	35	S->F	2	c->t	m: Oenothera berteroana
				0.083		T	36	P->S	1	c->t	m: Cycas revoluta
				0.222		V	38	S->L	2	c->t	m: Oryza sativa	m: Petunia x hybrida
				0.548		P	39	P->L	2	c->t	m: Oenothera berteroana
				0.061		M	41	S->F	2	c->t	m: Cycas revoluta
				0.061		M	41	F->F	3	c->t	m: Oryza sativa	m: Oenothera berteroana
				0.21		T	45	F->F	3	c->t	m: Cycas revoluta
				0.21		T	45	S->S	3	c->t	m: Oryza sativa	m: Oenothera berteroana
				0.21		T	45	S->F	2	c->t	m: Petunia x hybrida
				0.21		T	45	S->F	3	c->t	m: Petunia x hybrida
		E		0.167		H	54	S->F	2	c->t	m: Cycas revoluta
		E		0.167		H	54	P->F	1	c->t	m: Oryza sativa	m: Petunia x hybrida
		E		0.167		H	54	P->F	2	c->t	m: Oryza sativa	m: Petunia x hybrida
				0.039		L	68	S->F	2	c->t	m: Cycas revoluta
			x	0.271		F	71	S->F	2	c->t	m: Cycas revoluta
			x	0.46		P	73	S->F	2	c->t	m: Cycas revoluta	m: Petunia x hybrida
				-		-	-	R->C	1	c->t	m: Oenothera berteroana
				-		-	-	S->L	2	c->t	m: Oenothera berteroana
ribosomal protein L2	2j01(D)
	ligand-binding site	2nd	interface	ACS	core	PDB aa	PDB aa #	edit aa	codon	edit nt	species
			x	0.426		K	3	*->R	1	t->c	c: Adiantum capillus-veneris
			x	0.744		L	32	F->F	3	c->t	m: Brassica napus
		E		0.029	x	L	93	P->L	2	c->t	m: Brassica napus	m: Oenothera berteroana
				-		-	-	T->M	2	c->t	m: Oenothera berteroana
				0.025		P	107	P->S	1	c->t	m: Oenothera berteroana
		E	x	0.537		K	153	*->Q	1	t->c	c: Adiantum capillus-veneris
				-		-	-	I->I	3	c->t	m: Arabidopsis thaliana
				-		-	-	T->I	2	c->t	m: Oenothera berteroana
				-		-	-	S->S	3	c->t	m: Oenothera berteroana
ribosomal protein L5	2j01(G)
	ligand-binding site	2nd	interface	ACS	core	PDB aa	PDB aa #	edit aa	codon	edit nt	species
		H		0.013	x	V	14	S->L	2	c->t	m: Brassica napus	m: Cucumis sativus	m: Arabidopsis thaliana
		H		0		L	18	P->L	2	c->t	m: Brassica napus	m: Cucumis sativus	m: Arabidopsis thaliana
				0.271		F	22	P->L	2	c->t	m: Brassica napus	m: Arabidopsis thaliana
				0.271		F	22	P->L	1	c->t	m: Arabidopsis thaliana
				0.129		Y	24	H->Y	1	c->t	m: Triticum aestivum	m: Brassica napus	m: Oryza sativa	m: Arabidopsis thaliana
		E		0.055		L	33	S->L	2	c->t	m: Brassica napus	m: Cucumis sativus	m: Arabidopsis thaliana
		E	x	0.324		N	39	P->L	2	c->t	m: Triticum aestivum
		H		0.096		A	56	R->C	1	c->t	m: Brassica napus	m: Cucumis sativus	m: Arabidopsis thaliana
		H		0.005	x	L	102	S->L	2	c->t	m: Brassica napus	m: Arabidopsis thaliana
				0.106		L	106	S->L	2	c->t	m: Brassica napus	m: Arabidopsis thaliana
		H		0.002	x	L	172	P->L	2	c->t	m: Brassica napus	m: Cucumis sativus	m: Arabidopsis thaliana
		H		0.445		E	173	P->L	2	c->t	m: Cucumis sativus
ribosomal protein L14	2j01(O)
	ligand-binding site	2nd	interface	ACS	core	PDB aa	PDB aa #	edit aa	codon	edit nt	species
		E	x	0.086		R	64	C->R	1	t->c	c: Adiantum capillus-veneris
ribosomal protein L16	2j01(Q)
	ligand-binding site	2nd	interface	ACS	core	PDB aa	PDB aa #	edit aa	codon	edit nt	species
				-		-	-	L->L	3	c->t	m: Oryza sativa
				-		-	-	Q->*	1	c->t	m: Cycas revoluta	m: Oryza sativa
				-		-	-	C->C	3	c->t	m: Oryza sativa
				-		-	-	P->L	2	c->t	m: Cycas revoluta
		E		0.004	x	G	28	G->G	3	c->t	m: Oryza sativa	m: Oenothera berteroana
		E		0.006	x	L	29	T->I	2	c->t	m: Oryza sativa	m: Oenothera berteroana	m: Arabidopsis thaliana
		E		0.006	x	L	29	T->I	3	c->t	m: Oryza sativa
		E	x	0.219		W	36	R->C	1	c->t	m: Arabidopsis thaliana
		H		0	x	M	49	T->I	2	c->t	m: Oryza sativa	m: Oenothera berteroana
		H	x	0.339		V	50	I->I	3	c->t	m: Oenothera berteroana
		E	x	0.234		F	60	R->W	1	c->t	m: Cycas revoluta
			x	0.669		F	64	L->F	1	c->t	m: Oryza sativa	m: Oenothera berteroana
		E		0.105		K	67	P->L	2	c->t	m: Cycas revoluta
			x	0.881		M	78	T->M	2	c->t	m: Cycas revoluta
		E		0.005	x	V	92	A->V	2	c->t	m: Cycas revoluta
			x	0.231		K	93	S->S	3	c->t	m: Cycas revoluta	m: Oryza sativa
		E		0	x	M	98	P->L	2	c->t	m: Cycas revoluta	m: Oryza sativa	m: Arabidopsis thaliana
			x	0.026	x	L	120	P->L	2	c->t	m: Cycas revoluta	m: Oryza sativa	m: Oenothera berteroana	m: Arabidopsis thaliana
			x	0.117		I	122	S->L	2	c->t	m: Oryza sativa	m: Oenothera berteroana	m: Arabidopsis thaliana
ribosomal protein L20	2j01(U)
	ligand-binding site	2nd	interface	ACS	core	PDB aa	PDB aa #	edit aa	codon	edit nt	species
				-		-	-	T->M	2	c->t	c: Adiantum capillus-veneris
		H		0.177		Y	75	H->Y	1	c->t	c: Adiantum capillus-veneris
			x	0.732		R	100	P->L	2	c->t	c: Adiantum capillus-veneris
ribosomal protein L21	2j01(V)
	ligand-binding site	2nd	interface	ACS	core	PDB aa	PDB aa #	edit aa	codon	edit nt	species
			x	0.515		L	20	H->Y	1	c->t	c: Adiantum capillus-veneris
			x	0.403		R	82	*->R	1	t->c	c: Adiantum capillus-veneris
ribosomal protein L22	2j01(W)
	ligand-binding site	2nd	interface	ACS	core	PDB aa	PDB aa #	edit aa	codon	edit nt	species
		H	x	0.232		I	35	S->L	2	c->t	c: Adiantum capillus-veneris
		H		0.039	x	L	36	P->L	2	c->t	c: Adiantum capillus-veneris
ribosomal protein L23	2j01(X)
	ligand-binding site	2nd	interface	ACS	core	PDB aa	PDB aa #	edit aa	codon	edit nt	species
			x	0.615		Y	3	T->M	2	c->t	c: Adiantum capillus-veneris
			x	0.16	x	V	52	T->I	2	c->t	c: Adiantum capillus-veneris
				0.727		A	89	S->L	2	c->t	c: Adiantum capillus-veneris
ribosomal protein L33	2j01(6)
	ligand-binding site	2nd	interface	ACS	core	PDB aa	PDB aa #	edit aa	codon	edit nt	species
				0.277		L	28	S->L	2	c->t	c: Adiantum capillus-veneris
translation initiation factor 1	1hr0(W)
	ligand-binding site	2nd	interface	ACS	core	PDB aa	PDB aa #	edit aa	codon	edit nt	species
			x	0.334		R	23	*->R	1	t->c	c: Adiantum capillus-veneris
		E		0.065		L	26	S->L	2	c->t	c: Adiantum capillus-veneris
		E		0	x	V	55	A->V	2	c->t	c: Adiantum capillus-veneris
Clp protease proteolytic subunit 1	1yg6(A)
	ligand-binding site	2nd	interface	ACS	core	PDB aa	PDB aa #	edit aa	codon	edit nt	species
		E		0		L	61	S->L	2	c->t	c: Adiantum capillus-veneris
		H	x	0.014	x	F	101	S->F	2	c->t	c: Adiantum capillus-veneris
		H		0	x	L	103	S->L	2	c->t	c: Adiantum capillus-veneris
		H	x	0.3		I	142	A->V	2	c->t	c: Adiantum capillus-veneris
		H	x	0.584		L	143	S->L	2	c->t	c: Adiantum capillus-veneris
				0.011	x	V	185	A->V	2	c->t	c: Adiantum capillus-veneris
cytochrome bc1 complex cytochrome b	1kyo(C)
	ligand-binding site	2nd	interface	ACS	core	PDB aa	PDB aa #	edit aa	codon	edit nt	species
		H	x	0.346		R	4	T->M	2	c->t	c: Takakia lepidozioides
		H	x	0.513		S	6	S->F	2	c->t	m: Pfiesteria piscicida
				-		-	-	S->F	2	c->t	c: Takakia lepidozioides
				-		-	-	S->F	3	c->t	c: Takakia lepidozioides
				-		-	-	S->S	3	c->t	m: Vitis vinifera
		G	x	0.426		Y	28	S->F	2	c->t	m: Pfiesteria piscicida
		G		0.39		W	29	S->F	2	c->t	c: Takakia lepidozioides
	heme	G		0.031		W	30	H->Y	1	c->t	c: Takakia lepidozioides
	heme	G		0.031		W	30	W->W	3	a->g	m: Pfiesteria piscicida
		H		0.078		M	32	S->L	2	c->t	c: Takakia lepidozioides
		H		0.078		M	32	L->F	1	c->t	m: Pfiesteria piscicida
		H		0.292		S	34	P->S	1	c->t	m: Cucumis sativus
		H		0.277		G	37	S->L	2	c->t	c: Takakia lepidozioides
		H		0.172		L	38	I->V	1	a->g	m: Pfiesteria piscicida
		H		0.172		L	38	T->T	3	c->t	c: Adiantum capillus-veneris
		H		0.005	x	C	39	T->A	1	a->g	m: Pfiesteria piscicida
		H		0.521		V	41	S->L	2	c->t	c: Takakia lepidozioides
	heme	H	x	0.289		I	48	S->F	2	c->t	c: Takakia lepidozioides
	heme	H		0	x	M	50	T->M	2	c->t	c: Takakia lepidozioides
	heme	H	x	0.195		A	51	G->A	2	g->c	m: Pfiesteria piscicida
			x	0.577		M	52	L->F	1	c->t	c: Takakia lepidozioides
	heme		x	0.086		Y	54	H->Y	1	c->t	c: Takakia lepidozioides	m: Vitis vinifera	m: Oryza sativa
		H	x	0.496		S	63	S->F	2	c->t	m: Pfiesteria piscicida
		H		0.088		S	64	P->S	1	c->t	c: Takakia lepidozioides
		H		0		I	68	F->L	1	t->c	m: Pfiesteria piscicida
		H		0		I	68	T->I	2	c->t	c: Adiantum capillus-veneris
			x	0.147		V	72	I->V	1	a->g	m: Pfiesteria piscicida
		H	x	0.203		L	81	L->F	1	c->t	m: Pfiesteria piscicida
		H		0.002	x	F	90	L->F	1	c->t	m: Cucumis sativus	m: Brassica napus	m: Vitis vinifera	m: Oryza sativa
		H		0.308		M	91	S->L	2	c->t	c: Takakia lepidozioides
		H		0.308		M	91	P->L	2	c->t	c: Adiantum capillus-veneris
	heme	H		0	x	M	93	T->M	2	c->t	c: Takakia lepidozioides
		H		0.177		F	94	H->Y	1	c->t	m: Cucumis sativus	m: Vitis vinifera	m: Oryza sativa
		H		0.377		M	95	P->L	2	c->t	c: Takakia lepidozioides
		H		0.262		A	98	S->F	2	c->t	c: Takakia lepidozioides
		H		0.089		L	101	I->M	3	a->g	m: Pfiesteria piscicida
		H	x	0.144		Y	102	P->L	2	c->t	c: Takakia lepidozioides
		H	x	0.144		Y	102	S->F	2	c->t	m: Pfiesteria piscicida
				0.088		Y	103	H->Y	1	c->t	m: Cucumis sativus	m: Brassica napus	m: Vitis vinifera	m: Oryza sativa
	heme	H		0	x	W	114	R->W	1	c->t	m: Cucumis sativus	m: Vitis vinifera
		H		0.019	x	V	118	A->V	2	c->t	c: Takakia lepidozioides
		H		0	x	I	120	P->L	2	c->t	c: Takakia lepidozioides
		H	x	0.325		T	122	F->L	1	t->c	m: Pfiesteria piscicida
		H		0	x	T	127	P->F	1	c->t	c: Takakia lepidozioides
	heme	H		0	x	T	127	P->F	2	c->t	c: Takakia lepidozioides
	heme	H		0	x	T	127	T->I	2	c->t	m: Pfiesteria piscicida
		H	x	0.041	x	L	130	T->I	2	c->t	m: Cucumis sativus	m: Vitis vinifera
		H		0	x	C	134	P->L	2	c->t	m: Vitis vinifera	m: Oryza sativa
				0.056		Y	136	R->W	1	c->t	c: Takakia lepidozioides
	heme	H		0.026	x	H	141	H->Y	1	c->t	c: Takakia lepidozioides
				0.483		V	157	T->I	2	c->t	c: Takakia lepidozioides
		H		0.316		I	161	S->L	2	c->t	c: Takakia lepidozioides
		H	x	0.686		W	164	S->L	2	c->t	c: Adiantum capillus-veneris
			x	0.917		F	169	H->Y	1	c->t	m: Pfiesteria piscicida
			x	0.453		S	170	Y->C	2	a->g	m: Pfiesteria piscicida
				0.274		S	172	Y->H	1	t->c	m: Pfiesteria piscicida
		H		0.26		N	173	N->S	2	a->g	m: Pfiesteria piscicida
		H		0	x	I	176	S->L	2	c->t	c: Takakia lepidozioides
		H	x	0.337		L	182	L->L	3	c->t	m: Oryza sativa
		H	x	0.295		Y	184	H->Y	1	c->t	m: Cucumis sativus	m: Brassica napus	m: Vitis vinifera	m: Oryza sativa
		H		0.09		V	186	S->L	2	c->t	c: Takakia lepidozioides
		H		0.09		V	186	F->L	1	t->c	m: Pfiesteria piscicida
		H	x	0.405		F	188	P->L	2	c->t	c: Takakia lepidozioides
		H	x	0.405		F	188	L->F	1	c->t	m: Vitis vinifera	m: Oryza sativa
		H		0.364		I	189	P->L	2	c->t	c: Takakia lepidozioides
		H		0.149		M	193	S->F	2	c->t	c: Takakia lepidozioides
	heme	H		0.094		V	194	T->M	2	c->t	c: Takakia lepidozioides
		H		0.094		V	194	W->S	2	g->c	m: Pfiesteria piscicida
		H	x	0.551		I	195	S->L	2	c->t	c: Takakia lepidozioides
		H	x	0.551		I	195	P->L	2	c->t	c: Adiantum capillus-veneris
		H	x	0.497		M	199	P->L	2	c->t	c: Takakia lepidozioides
		H	x	0.135		A	200	T->M	2	c->t	c: Adiantum capillus-veneris
			x	0.38		L	210	S->L	2	c->t	c: Takakia lepidozioides
			x	0.058		G	211	Q->*	1	c->t	c: Takakia lepidozioides
				0.189		M	221	S->F	2	c->t	m: Oryza sativa
		H		0.117		V	233	F->L	1	t->c	m: Pfiesteria piscicida
		H		0.117		V	233	F->L	3	c->t	m: Pfiesteria piscicida
		H		0.117		V	233	R->W	1	c->t	m: Vitis vinifera	m: Oryza sativa
		H		0.06		F	236	I->V	1	a->g	m: Pfiesteria piscicida
		H		0.06		F	236	S->F	2	c->t	m: Vitis vinifera	m: Oryza sativa
		H		0.028		L	240	S->F	2	c->t	m: Vitis vinifera
		H	x	0.322		A	241	L->F	1	c->t	m: Pfiesteria piscicida
		H	x	0.413		L	242	L->F	1	c->t	m: Pfiesteria piscicida
			x	0.226		P	248	I->V	1	a->g	m: Pfiesteria piscicida
				0.156		G	260	V->A	2	t->c	m: Pfiesteria piscicida
			x	0.469		P	262	G->A	2	g->c	m: Pfiesteria piscicida
			x	0.505		V	264	P->S	1	c->t	m: Cucumis sativus	m: Vitis vinifera	m: Oryza sativa
		H	x	0.065		Y	279	H->Y	1	c->t	m: Cucumis sativus	m: Brassica napus	m: Vitis vinifera	m: Oryza sativa
		H		0.275		A	297	P->L	2	c->t	m: Cucumis sativus	m: Brassica napus	m: Vitis vinifera	m: Oryza sativa
		H		0.481		L	300	F->L	1	t->c	m: Pfiesteria piscicida
		G		0.064		L	302	F->L	1	t->c	m: Pfiesteria piscicida
		G		0.301		V	304	F->L	1	t->c	m: Pfiesteria piscicida
		H	x	0.297		L	321	G->S	1	g->a	m: Pfiesteria piscicida
		H		0.121		S	322	H->Y	1	c->t	m: Cucumis sativus	m: Brassica napus	m: Vitis vinifera	m: Oryza sativa
		H		0.039		F	326	S->F	2	c->t	m: Pfiesteria piscicida
		H		0.174		F	333	R->C	1	c->t	m: Vitis vinifera
		H	x	0.019	x	A	355	P->S	1	c->t	m: Vitis vinifera	m: Oryza sativa
		H		0.053		T	356	P->S	1	c->t	m: Cucumis sativus	m: Brassica napus	m: Vitis vinifera
		H		0.154		F	360	F->F	3	c->t	m: Oryza sativa
		H		0.145		P	368	P->P	3	c->t	m: Oryza sativa
		H		0.109		I	370	P->L	2	c->t	m: Cucumis sativus	m: Vitis vinifera	m: Oryza sativa
cytochrome c oxidase I	1v55(A)
	ligand-binding site	2nd	interface	ACS	core	PDB aa	PDB aa #	edit aa	codon	edit nt	species
				-		-	-	T->M	2	c->t	m: Daucus carota	m: Daucus carota
		H	x	0.419		I	3	P->L	2	c->t	m: Daucus carota	m: Daucus carota
		H	x	0.441		N	4	V->V	3	c->t	m: Daucus carota	m: Daucus carota	m: Zea mays
		H		0	x	F	78	S->F	2	c->t	m: Daucus carota	m: Daucus carota
		H		0	x	L	82	S->F	2	c->t	m: Daucus carota	m: Daucus carota
		H	x	0.001	x	F	109	P->L	2	c->t	m: Brassica napus
		H		0.035		S	115	P->S	1	c->t	m: Daucus carota	m: Daucus carota
		H	x	0.16		L	145	S->L	2	c->t	m: Daucus carota	m: Daucus carota
		H	x	0.347		F	148	S->F	2	c->t	m: Daucus carota	m: Daucus carota
		H		0.028		L	150	P->L	2	c->t	m: Daucus carota	m: Daucus carota
		H	x	0.481		I	169	S->F	2	c->t	m: Daucus carota	m: Daucus carota
			x	0.009		T	181	S->L	2	c->t	m: Daucus carota	m: Daucus carota
		H	x	0.024	x	L	194	P->L	2	c->t	m: Daucus carota	m: Daucus carota
		H		0.003	x	L	209	S->L	2	c->t	m: Thuja plicata
		H	x	0.068		L	210	S->L	2	c->t	m: Larix sp.
			x	0.393		F	219	P->F	1	c->t	m: Taxus baccata
			x	0.393		F	219	P->F	2	c->t	m: Taxus baccata
			x	0.393		F	219	L->F	1	c->t	m: Juniperus procera	m: Thuja plicata
			x	0.393		F	219	S->F	2	c->t	m: Megaceros sp.
				0.016	x	F	220	S->F	2	c->t	m: Daucus carota	m: Daucus carota	m: Ginkgo biloba	m: Isoetes flaccida	m: Larix sp.	m: Peperomia polybotrya	m: Zamia sp.
		H	x	0.162		L	234	P->L	2	c->t	m: Taxus baccata	m: Juniperus procera	m: Thuja plicata	m: Megaceros sp.
		H		0.012	x	F	235	P->F	1	c->t	m: Taxus baccata	m: Juniperus procera	m: Thuja plicata
		H		0.012	x	F	235	P->F	2	c->t	m: Taxus baccata	m: Juniperus procera	m: Thuja plicata
	heme	H		0.012	x	W	236	R->W	1	c->t	m: Pinus sylvestris	m: Pinus sibirica	m: Picea abies	m: Daucus carota	m: Daucus carota	m: Bazzania trilobata	m: Ginkgo biloba	m: Isoetes flaccida	m: Larix sp.	m: Zamia sp.
		H		0.257		F	237	S->F	2	c->t	m: Megaceros sp.	m: Zamia sp.
		H		0.001	x	F	238	L->F	1	c->t	m: Taxus baccata
		H		0.001	x	F	238	S->F	2	c->t	m: Pinus sylvestris	m: Pinus sibirica	m: Picea abies	m: Larix sp.	m: Zamia sp.
	Cu/heme	H		0.007	x	Y	244	H->Y	1	c->t	m: Picea abies	m: Larix sp.	m: Megaceros sp.	m: Zamia sp.
		H		0.003	x	L	246	P->L	2	c->t	m: Pinus sylvestris	m: Pinus sibirica	m: Picea abies	m: Daucus carota	m: Daucus carota	m: Bazzania trilobata	m: Ginkgo biloba	m: Isoetes flaccida	m: Larix sp.	m: Megaceros sp.	m: Nephrolepis exaltata	m: Peperomia polybotrya	m: Zamia sp.
		H		0	x	L	248	P->L	2	c->t	m: Taxus baccata	m: Picea abies	m: Thuja plicata	m: Larix sp.	m: Zamia sp.
		H		0	x	P	249	P->P	3	c->t	m: Pinus sibirica	m: Picea abies
		H		0.01	x	F	251	S->F	2	c->t	m: Daucus carota	m: Daucus carota	m: Isoetes flaccida	m: Nephrolepis exaltata	m: Peperomia polybotrya	m: Zamia sp.
		H		0	x	M	253	I->I	3	c->t	m: Taxus baccata
			x	0.004		S	262	P->S	1	c->t	m: Picea abies	m: Juniperus procera	m: Thuja plicata	m: Megaceros sp.
		H	x	0.223		M	271	P->L	2	c->t	m: Pinus sylvestris	m: Pinus sibirica	m: Picea abies
		H		0	x	A	276	V->A	2	t->c	m: Megaceros sp.
		H		0.003	x	M	277	T->M	2	c->t	m: Megaceros sp.
		H		0.003		I	280	T->I	2	c->t	m: Taxus baccata
		H	x	0.005	x	L	283	P->L	2	c->t	m: Pinus sylvestris	m: Pinus sibirica	m: Picea abies	m: Ginkgo biloba	m: Larix sp.
			x	0.117		F	285	S->F	2	c->t	m: Ginkgo biloba	m: Larix sp.	m: Zamia sp.
			x	0.195		I	286	L->L	3	c->t	m: Taxus baccata
			x	0.195		I	286	P->L	2	c->t	m: Pinus sylvestris	m: Pinus sibirica
				0	x	V	287	V->V	3	c->t	m: Taxus baccata
		G	x	0.151		W	288	R->W	1	c->t	m: Pinus sylvestris	m: Pinus sibirica	m: Picea abies	m: Ginkgo biloba	m: Larix sp.	m: Peperomia polybotrya	m: Zamia sp.
				0.002		M	292	T->M	2	c->t	m: Juniperus procera	m: Thuja plicata
			x	0.011	x	F	293	S->F	2	c->t	m: Larix sp.	m: Zamia sp.
			x	0.116		M	297	S->L	2	c->t	m: Pinus sylvestris	m: Pinus sibirica	m: Picea abies	m: Hypnum imponens	m: Larix sp.	m: Zamia sp.
			x	0.116		M	297	P->L	2	c->t	m: Juniperus procera	m: Thuja plicata
		H	x	0.122		Y	304	H->Y	1	c->t	m: Taxus baccata	m: Pinus sylvestris	m: Pinus sibirica	m: Picea abies	m: Juniperus procera	m: Thuja plicata	m: Larix sp.	m: Zamia sp.
		H	x	0.122		Y	304	H->Y	3	c->t	m: Taxus baccata	m: Juniperus procera	m: Thuja plicata
		H	x	0.006	x	F	305	S->F	2	c->t	m: Taxus baccata	m: Pinus sylvestris	m: Pinus sibirica	m: Picea abies	m: Juniperus procera	m: Thuja plicata	m: Larix sp.	m: Zamia sp.
	heme	H		0	x	I	312	T->I	2	c->t	m: Juniperus procera	m: Thuja plicata	m: Megaceros sp.
		H	x	0.232		F	321	S->F	2	c->t	m: Picea abies	m: Larix sp.	m: Zamia sp.
		H		0.003	x	W	323	R->W	1	c->t	m: Pinus sylvestris	m: Pinus sibirica	m: Picea abies	m: Bazzania trilobata	m: Larix sp.
		H	x	0.009	x	M	339	P->L	2	c->t	m: Taxus baccata	m: Juniperus procera	m: Thuja plicata
		H		0.001	x	W	340	S->F	2	c->t	m: Taxus baccata	m: Picea abies	m: Juniperus procera	m: Thuja plicata
		H		0.001	x	W	340	L->F	1	c->t	m: Pinus sylvestris	m: Pinus sibirica
		H	x	0.144		L	342	A->V	2	c->t	m: Pinus sylvestris	m: Pinus sibirica	m: Picea abies	m: Larix sp.
		H		0	x	F	344	S->F	2	c->t	m: Taxus baccata	m: Pinus sylvestris	m: Pinus sibirica	m: Picea abies	m: Juniperus procera	m: Daucus carota	m: Daucus carota	m: Thuja plicata	m: Bazzania trilobata	m: Ginkgo biloba	m: Larix sp.	m: Peperomia polybotrya
		H		0	x	F	344	L->F	1	c->t	m: Megaceros sp.
		H	x	0.44		F	346	L->F	1	c->t	m: Juniperus procera	m: Thuja plicata
		H		0	x	L	347	P->L	2	c->t	m: Pinus sylvestris	m: Pinus sibirica	m: Picea abies
		H		0	x	L	347	S->L	2	c->t	m: Bazzania trilobata
		H		0.002	x	F	348	S->F	2	c->t	m: Taxus baccata	m: Pinus sylvestris	m: Pinus sibirica	m: Picea abies	m: Juniperus procera	m: Thuja plicata	m: Larix sp.
		H		0.002	x	F	348	L->F	1	c->t	m: Megaceros sp.
	heme	H	x	0.372		L	353	P->L	2	c->t	m: Taxus baccata
	heme	H		0	x	L	358	P->L	2	c->t	m: Taxus baccata	m: Daucus carota	m: Daucus carota	m: Isoetes flaccida	m: Nephrolepis exaltata	m: Peperomia polybotrya
		H	x	0.107		S	361	P->S	1	c->t	m: Taxus baccata	m: Pinus sylvestris	m: Pinus sibirica	m: Picea abies	m: Larix sp.
		H	x	0.024	x	L	367	P->L	2	c->t	m: Juniperus procera	m: Thuja plicata	m: Larix sp.
	heme	H		0	x	Y	371	H->Y	1	c->t	m: Taxus baccata	m: Pinus sylvestris	m: Pinus sibirica	m: Picea abies	m: Juniperus procera	m: Thuja plicata	m: Larix sp.
		H	x	0.035	x	Y	372	Y->Y	3	c->t	m: Juniperus procera
	heme	H		0	x	V	373	A->V	2	c->t	m: Ginkgo biloba	m: Peperomia polybotrya
	heme	H		0	x	F	377	P->F	1	c->t	m: Taxus baccata
	heme	H		0	x	F	377	P->F	2	c->t	m: Taxus baccata
	heme	H		0	x	F	377	S->F	2	c->t	m: Pinus sylvestris	m: Pinus sibirica	m: Picea abies	m: Juniperus procera	m: Thuja plicata
				0	x	L	381	L->L	3	c->t	m: Taxus baccata
		H		0.009	x	S	382	P->S	1	c->t	m: Taxus baccata	m: Juniperus procera	m: Thuja plicata
		H		0.009	x	S	382	P->S	3	c->t	m: Juniperus procera
		H		0	x	F	387	S->F	2	c->t	m: Pinus sylvestris	m: Pinus sibirica
		H		0	x	F	387	F->F	3	c->t	m: Juniperus procera
		H		0	x	I	389	S->L	2	c->t	m: Taxus baccata	m: Pinus sylvestris	m: Pinus sibirica	m: Picea abies
	heme	H		0.017	x	M	390	S->F	2	c->t	m: Pinus sylvestris	m: Pinus sibirica	m: Picea abies
	heme	H		0.017	x	M	390	F->F	3	c->t	m: Juniperus procera
		H		0.01	x	F	393	S->F	2	c->t	m: Picea abies
		H		0.09		V	394	H->Y	1	c->t	m: Pinus sylvestris	m: Pinus sibirica	m: Picea abies	m: Daucus carota	m: Daucus carota
		H		0.039	x	H	395	S->F	2	c->t	m: Taxus baccata
		H		0.002	x	W	396	R->W	1	c->t	m: Taxus baccata	m: Pinus sylvestris	m: Pinus sibirica	m: Picea abies	m: Juniperus procera	m: Thuja plicata
		H	x	0.004	x	F	400	I->I	3	c->t	m: Picea abies
		H	x	0.117		S	401	P->S	1	c->t	m: Pinus sylvestris	m: Pinus sibirica	m: Picea abies
		H	x	0.228		W	409	S->L	2	c->t	m: Taxus baccata
		H	x	0.002	x	F	414	L->F	1	c->t	m: Pinus sylvestris	m: Pinus sibirica	m: Picea abies
		H	x	0.312		A	415	R->W	1	c->t	m: Taxus baccata	m: Pinus sylvestris	m: Pinus sibirica	m: Picea abies	m: Juniperus procera	m: Thuja plicata
		H	x	0.185		F	418	L->F	1	c->t	m: Pinus sylvestris	m: Pinus sibirica	m: Picea abies
		H	x	0.185		F	418	S->F	2	c->t	m: Peperomia polybotrya
		H	x	0.335		M	423	S->L	2	c->t	m: Pinus sylvestris	m: Pinus sibirica	m: Picea abies
		H	x	0.335		M	423	P->L	2	c->t	m: Daucus carota	m: Daucus carota	m: Ginkgo biloba	m: Peperomia polybotrya
	heme	H		0	x	F	425	L->F	1	c->t	m: Taxus baccata	m: Peperomia polybotrya
	heme	H		0	x	F	425	P->F	1	c->t	m: Juniperus procera	m: Thuja plicata
	heme	H		0	x	F	425	P->F	2	c->t	m: Juniperus procera	m: Thuja plicata
		H		0	x	L	431	S->L	2	c->t	m: Taxus baccata
	heme		x	0.026	x	R	438	C->R	1	t->c	m: Ginkgo biloba
				-		-	-	R->C	1	c->t	m: Zea mays
				-		-	-	S->L	2	c->t	m: Oryza sativa
				-		-	-	R->C	1	c->t	m: Daucus carota	m: Daucus carota	m: Zea mays
				-		-	-	S->L	2	c->t	m: Oryza sativa
		H	x	0.585		W	473	S->L	2	c->t	m: Daucus carota	m: Daucus carota	m: Zea mays
		H	x	0.585		W	473	F->F	3	c->t	m: Oryza sativa
		G	x	0.888		T	489	P->S	1	c->t	m: Daucus carota	m: Daucus carota
		G	x	0.888		T	489	S->F	2	c->t	m: Oryza sativa
		G	x	0.228		L	492	P->L	2	c->t	m: Daucus carota	m: Daucus carota
				-		-	-	V->V	3	c->t	m: Daucus carota
				-		-	-	L->L	1	c->t	m: Daucus carota
				-		-	-	I->I	3	c->t	m: Daucus carota
				-		-	-	F->F	3	c->t	m: Daucus carota
				-		-	-	S->F	2	c->t	m: Daucus carota
cytochrome c oxidase II	1v55(B)
	ligand-binding site	2nd	interface	ACS	core	PDB aa	PDB aa #	edit aa	codon	edit nt	species
				-		-	-	S->L	2	c->t	m: Zea mays	m: Zea mays	m: Oryza sativa	m: Zea mays
				-		-	-	F->F	3	c->t	m: Arabidopsis thaliana	m: Zea mays	m: Oryza sativa
				-		-	-	L->F	1	c->t	m: Arabidopsis thaliana	m: Brassica napus	m: Zea mays	m: Zea mays	m: Zea mays
				-		-	-	L->F	3	c->t	m: Arabidopsis thaliana	m: Brassica napus
				-		-	-	L->L	3	c->t	m: Oryza sativa
			x	0.467		F	9	S->F	2	c->t	m: Arabidopsis thaliana	m: Brassica napus	m: Zea mays	m: Zea mays	m: Oryza sativa	m: Zea mays
		H	x	0.379		V	31	L->L	3	c->t	m: Arabidopsis thaliana	m: Brassica napus	m: Zea mays	m: Oryza sativa
		H	x	0.393		L	37	F->F	3	c->t	m: Zea mays
		H	x	0.358		L	39	S->L	2	c->t	m: Lespedeza formosa	m: Dumasia villosa	m: Amphicarpaea bracteata	m: Cologania lemmonii	m: Zea mays	m: Zea mays	m: Oryza sativa	m: Triticum aestivum	m: Zea mays
		H	x	0.51		Y	40	R->W	1	c->t	m: Lespedeza formosa	m: Dumasia villosa	m: Amphicarpaea bracteata	m: Cologania lemmonii	m: Zea mays	m: Zea mays	m: Oryza sativa	m: Triticum aestivum	m: Zea mays
		H	x	0.377		W	65	R->W	1	c->t	m: Lespedeza formosa	m: Dumasia villosa	m: Amphicarpaea bracteata	m: Cologania lemmonii	m: Arabidopsis thaliana	m: Brassica napus	m: Acorus calamus	m: Zea mays	m: Zea mays	m: Oryza sativa	m: Triticum aestivum	m: Zea mays
		H	x	0.465		I	67	I->I	3	c->t	m: Arabidopsis thaliana
	heme	H	x	0.379		L	73	P->L	2	c->t	m: Lespedeza formosa	m: Dumasia villosa	m: Amphicarpaea bracteata	m: Cologania lemmonii	m: Zea mays	m: Zea mays
		H	x	0.379		L	73	S->L	2	c->t	m: Arabidopsis thaliana	m: Brassica napus
		H		0.291		M	86	P->S	1	c->t	m: Dumasia villosa	m: Brassica napus
		E		0	x	V	97	I->I	3	c->t	m: Dumasia villosa	m: Cologania lemmonii
			x	0.368		Q	103	*->Q	1	t->c	m: Asplenium nidus
		E		0	x	W	106	R->W	1	c->t	m: Lespedeza formosa	m: Dumasia villosa	m: Amphicarpaea bracteata	m: Cologania lemmonii	m: Arabidopsis thaliana	m: Acorus calamus	m: Zea mays	m: Zea mays	m: Oryza sativa	m: Zea mays
				0.174		M	122	T->M	2	c->t	m: Lespedeza formosa	m: Dumasia villosa	m: Amphicarpaea bracteata	m: Cologania lemmonii	m: Zea mays	m: Zea mays	m: Oryza sativa
			x	0.204		L	128	P->L	1	c->t	m: Zea mays	m: Zea mays	m: Oryza sativa
			x	0.204		L	128	P->L	2	c->t	m: Zea mays	m: Zea mays	m: Oryza sativa
			x	0.294		L	133	S->L	2	c->t	m: Lespedeza formosa	m: Dumasia villosa	m: Amphicarpaea bracteata	m: Arabidopsis thaliana	m: Brassica napus	m: Acorus calamus	m: Zea mays	m: Zea mays	m: Oryza sativa
		E	x	0.031	x	S	156	P->S	1	c->t	m: Lespedeza formosa	m: Dumasia villosa	m: Amphicarpaea bracteata	m: Cologania lemmonii	m: Zea mays	m: Zea mays	m: Oryza sativa
			x	0.399		L	160	P->L	2	c->t	m: Lespedeza formosa	m: Dumasia villosa	m: Amphicarpaea bracteata	m: Cologania lemmonii	m: Arabidopsis thaliana	m: Brassica napus	m: Acorus calamus	m: Zea mays	m: Zea mays	m: Oryza sativa
		G		0.008	x	L	168	S->L	2	c->t	m: Arabidopsis thaliana	m: Brassica napus	m: Acorus calamus	m: Zea mays	m: Zea mays	m: Oryza sativa
		G		0.008	x	L	168	*->Q	1	t->c	m: Haplomitrium mnioides
		E	x	0.101		L	170	*->R	1	t->c	m: Haplomitrium mnioides
			x	0.525		L	179	S->L	2	c->t	m: Acorus calamus	m: Zea mays	m: Zea mays	m: Oryza sativa
			x	0.525		L	179	*->R	1	t->c	m: Haplomitrium mnioides
				0.264		M	185	S->L	2	c->t	m: Lespedeza formosa	m: Dumasia villosa	m: Amphicarpaea bracteata	m: Cologania lemmonii	m: Acorus calamus	m: Zea mays	m: Zea mays	m: Oryza sativa
		G	x	0.313		F	206	S->F	2	c->t	m: Cologania lemmonii	m: Acorus calamus
	Cu		x	0.01	x	M	207	T->M	2	c->t	m: Lespedeza formosa	m: Dumasia villosa	m: Amphicarpaea bracteata	m: Cologania lemmonii	m: Arabidopsis thaliana	m: Brassica napus	m: Zea mays	m: Zea mays	m: Oryza sativa
		E		0.001	x	I	209	I->I	3	c->t	m: Zea mays
			x	0.35		P	215	P->S	1	c->t	m: Lespedeza formosa	m: Dumasia villosa	m: Amphicarpaea bracteata	m: Cologania lemmonii	m: Arabidopsis thaliana	m: Brassica napus
		H	x	0.182		W	222	R->W	1	c->t	m: Lespedeza formosa	m: Dumasia villosa	m: Amphicarpaea bracteata	m: Cologania lemmonii	m: Arabidopsis thaliana	m: Brassica napus
cytochrome c oxidase III	1v55(C)
	ligand-binding site	2nd	interface	ACS	core	PDB aa	PDB aa #	edit aa	codon	edit nt	species
		H	x	0.436		L	20	L->L	1	c->t	m: Anthoceros crispulus
		H	x	0.436		L	20	P->L	1	c->t	m: Isoetes lacustris
		H	x	0.436		L	20	P->L	2	c->t	m: Isoetes lacustris
		H	x	0.329		A	22	A->A	3	c->t	m: Isoetes lacustris
		H	x	0.519		L	23	P->L	2	c->t	m: Isoetes lacustris
		H	x	0.247		S	27	I->I	3	t->c	m: Anthoceros crispulus
		H	x	0.372		M	31	T->M	2	c->t	m: Isoetes lacustris
		H	x	0.581		F	33	T->M	2	c->t	m: Isoetes lacustris
		H	x	0.658		H	34	H->H	3	t->c	m: Pellia epiphylla
			x	0.576		F	35	P->S	1	c->t	m: Brassica napus	m: Tmesipteris elongata	m: Arabidopsis thaliana
				-		-	-	S->F	2	c->t	m: Isoetes lacustris
		H	x	0.267		L	40	P->L	2	c->t	m: Isoetes lacustris
		H		0.076		L	41	P->L	2	c->t	m: Isoetes lacustris	m: Ophioglossum petiolatum
		H		0.339		L	45	S->F	2	c->t	m: Ephedra gerardiana
		H		0.339		L	45	S->L	2	c->t	m: Isoetes lacustris	m: Tmesipteris elongata
		H	x	0.219		T	47	T->M	2	c->t	m: Isoetes lacustris
		H	x	0.057		N	48	I->I	3	c->t	m: Isoetes lacustris
		H	x	0.174		M	49	P->L	2	c->t	m: Ephedra gerardiana
		H	x	0.008		T	51	S->S	3	c->t	m: Ephedra gerardiana
		H	x	0.008		T	51	T->T	3	c->t	m: Isoetes lacustris
		H	x	0.034		M	52	T->M	2	c->t	m: Isoetes lacustris
		H	x	0.173		Y	53	S->F	2	c->t	m: Isoetes lacustris
		H	x	0.173		Y	53	S->F	3	c->t	m: Isoetes lacustris
		H	x	0.21		Q	54	P->L	1	c->t	m: Isoetes lacustris
		H	x	0.21		Q	54	P->L	2	c->t	m: Isoetes lacustris
		H	x	0.143		W	55	R->W	1	c->t	m: Isoetes lacustris
		H	x	0.025		W	56	R->W	1	c->t	m: Isoetes lacustris
		H	x	0.143		R	57	R->R	3	c->t	m: Anthoceros crispulus
		H	x	0.195		D	58	D->D	3	t->c	m: Anthoceros crispulus
		H	x	0.011	x	V	59	V->V	3	t->c	m: Anthoceros crispulus
		H	x	0	x	I	60	P->L	2	c->t	m: Tmesipteris elongata
			x	0.419		F	65	Y->Y	3	c->t	m: Pellia epiphylla
		H	x	0.262		A	72	V->V	3	c->t	m: Ephedra gerardiana
		H	x	0.085		L	77	P->L	2	c->t	m: Olea europaea subsp. europaea	m: Brassica napus	m: Ephedra gerardiana	m: Isoetes lacustris	m: Ophioglossum petiolatum	m: Pellia epiphylla	m: Arabidopsis thaliana
		H	x	0.174		R	78	R->R	3	c->t	m: Anthoceros crispulus
		H	x	0.32		Y	79	Y->Y	3	c->t	m: Isoetes lacustris
		H	x	0.004	x	M	81	S->F	2	c->t	m: Brassica napus	m: Isoetes lacustris	m: Ophioglossum petiolatum	m: Arabidopsis thaliana
		H	x	0.105		I	82	P->L	2	c->t	m: Ophioglossum petiolatum
		H	x	0.483		L	83	P->L	2	c->t	m: Ephedra gerardiana	m: Isoetes lacustris
		H	x	0.483		L	83	P->L	1	c->t	m: Isoetes lacustris
		H	x	0.483		L	83	S->L	2	c->t	m: Ophioglossum petiolatum
		H	x	0.269		F	84	S->F	2	c->t	m: Isoetes lacustris	m: Pellia epiphylla
		H	x	0.058		I	85	I->I	3	c->t	m: Ephedra gerardiana
		H	x	0.058		I	85	T->I	2	c->t	m: Ophioglossum petiolatum
		H	x	0.058		I	85	T->I	3	c->t	m: Ophioglossum petiolatum
		H	x	0.435		S	87	P->S	1	c->t	m: Isoetes lacustris
		H	x	0.001	x	F	92	L->F	1	c->t	m: Ephedra gerardiana	m: Ophioglossum petiolatum
		H	x	0.001	x	F	92	P->F	1	c->t	m: Isoetes lacustris
		H	x	0.001	x	F	92	P->F	2	c->t	m: Isoetes lacustris
		H	x	0.129		T	93	P->L	2	c->t	m: Isoetes lacustris
		H	x	0.129		T	93	S->L	2	c->t	m: Tmesipteris elongata	m: Pellia epiphylla
		H	x	0.205		F	95	S->F	2	c->t	m: Angiopteris palmiformis	m: Isoetes lacustris	m: Pellia epiphylla
		H	x	0.205		F	95	L->F	1	c->t	m: Ephedra gerardiana
		H	x	0.047	x	F	96	L->F	1	c->t	m: Ephedra gerardiana	m: Pellia epiphylla
		H	x	0.047	x	F	96	P->F	1	c->t	m: Isoetes lacustris
		H	x	0.047	x	F	96	P->F	2	c->t	m: Isoetes lacustris
		H	x	0.374		W	97	R->W	1	c->t	m: Olea europaea subsp. europaea	m: Angiopteris palmiformis	m: Ephedra gerardiana	m: Isoetes lacustris	m: Tmesipteris elongata	m: Ophioglossum petiolatum	m: Pellia epiphylla
		H		0.004	x	F	99	S->F	2	c->t	m: Olea europaea subsp. europaea	m: Brassica napus	m: Ephedra gerardiana	m: Ophioglossum petiolatum	m: Arabidopsis thaliana
		H		0.004	x	F	99	P->F	1	c->t	m: Isoetes lacustris
		H		0.004	x	F	99	P->F	2	c->t	m: Isoetes lacustris
		H	x	0.23		Y	100	S->F	2	c->t	m: Olea europaea subsp. europaea	m: Brassica napus	m: Isoetes lacustris	m: Pellia epiphylla	m: Arabidopsis thaliana
		H	x	0.23		Y	100	S->F	3	c->t	m: Pellia epiphylla
		H	x	0.398		H	101	H->H	3	t->c	m: Anthoceros crispulus
		H	x	0.137		S	102	P->S	1	c->t	m: Isoetes lacustris
		H		0.039		S	103	P->S	1	c->t	m: Isoetes lacustris	m: Tmesipteris elongata
		H		0.039		S	103	P->S	3	c->t	m: Isoetes lacustris
		H	x	0.463		L	104	S->L	2	c->t	m: Ephedra gerardiana	m: Isoetes lacustris	m: Tmesipteris elongata
			x	0.227		P	106	P->P	3	c->t	m: Isoetes lacustris
		G	x	0.748		P	108	A->V	2	c->t	m: Isoetes lacustris
		G	x	0.13		L	110	I->I	3	c->t	m: Ophioglossum petiolatum
			x	0.503		G	112	A->A	3	c->t	m: Angiopteris palmiformis
				0.157		W	114	R->W	1	c->t	m: Ceratodon purpureus	m: Isoetes lacustris	m: Tetraphis pellucida	m: Ophioglossum petiolatum
				0.186		P	115	P->P	3	c->t	m: Anthoceros crispulus
		H	x	0.327		L	130	P->L	2	c->t	m: Isoetes lacustris	m: Ophioglossum petiolatum	m: Pellia epiphylla
		H	x	0.303		S	133	P->L	2	c->t	m: Brassica napus	m: Angiopteris palmiformis	m: Ephedra gerardiana	m: Isoetes lacustris	m: Pellia epiphylla	m: Arabidopsis thaliana
		H		0	x	L	135	P->L	2	c->t	m: Olea europaea subsp. europaea	m: Isoetes lacustris
		H		0	x	L	135	L->L	1	c->t	m: Ophioglossum petiolatum
		H	x	0.199		L	136	P->L	2	c->t	m: Brassica napus	m: Arabidopsis thaliana
		H	x	0.337		A	137	S->L	2	c->t	m: Anthoceros crispulus
		H	x	0.337		A	137	P->S	1	c->t	m: Isoetes lacustris	m: Ophioglossum petiolatum	m: Pellia epiphylla
		H		0		S	138	S->S	3	c->t	m: Ophioglossum petiolatum
		H	x	0.528		V	140	A->A	3	t->c	m: Anthoceros crispulus
		H		0	x	L	161	S->L	2	c->t	m: Pellia epiphylla
		H	x	0.265		T	166	R->W	1	c->t	m: Osmunda claytoniana
		H	x	0.291		V	169	P->L	2	c->t	m: Osmunda claytoniana
		H	x	0.184		T	172	T->T	3	c->t	m: Osmunda claytoniana
			x	0.02		F	184	S->F	2	c->t	m: Olea europaea subsp. europaea
			x	0.02		F	184	S->F	3	c->t	m: Olea europaea subsp. europaea
			x	0.761		S	187	P->S	1	c->t	m: Osmunda claytoniana
		H	x	0.083		T	194	T->T	3	c->t	m: Osmunda claytoniana
		H		0.013		F	195	S->F	2	c->t	m: Pellia epiphylla
		H	x	0		F	196	F->F	3	c->t	m: Arabidopsis thaliana
		H	x	0.27		V	197	S->L	2	c->t	m: Pellia epiphylla
		H		0.008	x	A	198	A->A	3	c->t	m: Osmunda claytoniana
		H		0.002	x	H	202	Y->H	1	t->c	m: Osmunda claytoniana
		H	x	0.002	x	H	205	Y->H	1	t->c	m: Osmunda claytoniana
		H	x	0	x	F	212	S->F	2	c->t	m: Pellia epiphylla
		H	x	0	x	F	212	S->F	3	c->t	m: Pellia epiphylla
		H		0	x	L	213	S->L	2	c->t	m: Olea europaea subsp. europaea	m: Osmunda claytoniana	m: Pellia epiphylla
		H		0	x	W	247	R->W	1	c->t	m: Olea europaea subsp. europaea	m: Oryza sativa
		H		0.001	x	L	250	P->L	2	c->t	m: Olea europaea subsp. europaea
photochlorophyllide reductase subunit chlL	2afh(E)
	ligand-binding site	2nd	interface	ACS	core	PDB aa	PDB aa #	edit aa	codon	edit nt	species
		E		0.279		R	3	T->M	2	c->t	c: Adiantum capillus-veneris
		E		0	x	C	85	R->C	1	c->t	c: Adiantum capillus-veneris
		H		0.074		F	108	P->L	2	c->t	c: Adiantum capillus-veneris
		E		0	x	F	123	S->L	2	c->t	c: Adiantum capillus-veneris
			x	0.196		V	131	A->V	2	c->t	c: Adiantum capillus-veneris
		H		0		A	237	R->C	1	c->t	c: Adiantum capillus-veneris
		H		0.01	x	Y	240	H->Y	1	c->t	c: Adiantum capillus-veneris
		H		0.385		K	246	*->Q	1	t->c	c: Adiantum capillus-veneris
				-		-	-	R->*	1	c->t	c: Adiantum capillus-veneris
NADH dehydrogenase subunit J	2fug(5)
	ligand-binding site	2nd	interface	ACS	core	PDB aa	PDB aa #	edit aa	codon	edit nt	species
				0.013		Y	41	P->L	2	c->t	c: Adiantum capillus-veneris
		E		0	x	V	90	A->V	2	c->t	c: Adiantum capillus-veneris
NADH dehydrogenase subunit K	2fug(6)
	ligand-binding site	2nd	interface	ACS	core	PDB aa	PDB aa #	edit aa	codon	edit nt	species
		H	x	0.154		A	33	F->F	3	c->t	c: Adiantum capillus-veneris
		H		0	x	M	61	P->L	2	c->t	c: Adiantum capillus-veneris
		E	x	0.423		Y	105	H->Y	1	c->t	c: Adiantum capillus-veneris
NADH dehydrogenase subunit I	2fug(9)
	ligand-binding site	2nd	interface	ACS	core	PDB aa	PDB aa #	edit aa	codon	edit nt	species
			x	0.741		Y	1	S->L	2	c->t	c: Adiantum capillus-veneris
	Fe-S	H	x	0	x	C	34	R->C	1	c->t	c: Adiantum capillus-veneris
photosystem II subunit V	2axt(E)
	ligand-binding site	2nd	interface	ACS	core	PDB aa	PDB aa #	edit aa	codon	edit nt	species
	heme	H	x	0.557		F	8	F->F	3	c->t	c: Adiantum capillus-veneris
	heme	H	x	0.464		L	28	P->L	2	c->t	c: Adiantum capillus-veneris
		H	x	0.309		F	35	S->F	2	c->t	c: Adiantum capillus-veneris
			x	0.618		F	45	S->F	2	c->t	c: Adiantum capillus-veneris
		H	x	0.253		A	70	P->S	1	c->t	c: Ginkgo biloba
photosystem II subunit VI	2axt(F)
	ligand-binding site	2nd	interface	ACS	core	PDB aa	PDB aa #	edit aa	codon	edit nt	species
				-		-	-	T->M	2	c->t	c: Adiantum capillus-veneris
		H	x	0.657		F	22	S->F	2	c->t	c: Ginkgo biloba
		H	x	0.333		F	23	S->F	2	c->t	c: Adiantum capillus-veneris
	beta-carotene	H	x	0.333		F	23	S->F	3	c->t	c: Adiantum capillus-veneris
		H	x	0.457		L	24	P->L	1	c->t	c: Adiantum capillus-veneris
		H	x	0.457		L	24	P->L	2	c->t	c: Adiantum capillus-veneris
	beta-carotene	H	x	0.361		M	30	T->M	2	c->t	c: Adiantum capillus-veneris
photosystem II CP47 protein	2axt(B)
	ligand-binding site	2nd	interface	ACS	core	PDB aa	PDB aa #	edit aa	codon	edit nt	species
				-		-	-	T->M	2	c->t	c: Takakia lepidozioides	c: Adiantum capillus-veneris
	chlorophyll A	G	x	0.308		W	4	R->W	1	c->t	c: Takakia lepidozioides
			x	0.299		I	12	S->L	2	c->t	c: Takakia lepidozioides
	chlorophyll A	H	x	0.013		L	18	S->L	2	c->t	c: Takakia lepidozioides
	chlorophyll A	H	x	0.01	x	L	23	S->L	2	c->t	c: Takakia lepidozioides
	chlorophyll A	H	x	0.036	x	L	28	P->L	2	c->t	c: Takakia lepidozioides
	chlorophyll A	H	x	0.001	x	W	32	R->W	1	c->t	c: Takakia lepidozioides
		H	x	0.284		L	38	S->L	2	c->t	c: Adiantum capillus-veneris
				0.086		F	44	S->F	2	c->t	c: Takakia lepidozioides
				0.086		F	44	S->F	3	c->t	c: Takakia lepidozioides
		G		0.014	x	W	55	R->W	1	c->t	c: Takakia lepidozioides
			x	0.427		W	74	R->W	1	c->t	c: Takakia lepidozioides
		H		0	x	F	92	Y->Y	3	c->t	c: Takakia lepidozioides
	chlorophyll A	H	x	0.172		L	102	S->L	2	c->t	c: Takakia lepidozioides
	beta-carotene	H	x	0.356		L	108	S->L	2	c->t	c: Takakia lepidozioides
	chlorophyll A	H	x	0.062		W	112	R->W	1	c->t	c: Takakia lepidozioides
	chlorophyll A	H	x	0.127		W	114	R->W	1	c->t	c: Takakia lepidozioides
			x	0.339		W	117	R->W	1	c->t	c: Takakia lepidozioides
	chlorophyll A		x	0.137		L	119	S->L	2	c->t	c: Takakia lepidozioides
	chlorophyll A		x	0.126		L	132	S->L	2	c->t	c: Takakia lepidozioides
	chlorophyll A		x	0.02		F	138	S->F	2	c->t	c: Takakia lepidozioides
	chlorophyll A		x	0.378		L	148	P->L	2	c->t	c: Takakia lepidozioides
	chlorophyll A	H	x	0	x	C	149	R->C	1	c->t	c: Takakia lepidozioides
	chlorophyll A		x	0.155		P	163	P->P	3	c->t	c: Takakia lepidozioides
	chlorophyll A	H	x	0.257		V	207	P->L	2	c->t	c: Takakia lepidozioides
	chlorophyll A	H	x	0.268		F	214	S->F	2	c->t	c: Takakia lepidozioides
		H	x	0.245		I	216	P->L	2	c->t	c: Takakia lepidozioides
		H	x	0.245		I	216	P->L	3	c->t	c: Takakia lepidozioides
		H	x	0.254		L	224	S->L	2	c->t	c: Takakia lepidozioides
	chlorophyll A	H	x	0.019		L	237	S->L	2	c->t	c: Takakia lepidozioides
	chlorophyll A	H	x	0.279		F	246	L->F	1	c->t	c: Takakia lepidozioides
		H		0.015		F	279	S->F	2	c->t	c: Takakia lepidozioides
		H		0.309		L	297	S->L	2	c->t	c: Takakia lepidozioides
		H		0.007	x	F	310	L->F	1	c->t	c: Takakia lepidozioides
			x	0.037		Y	313	H->Y	1	c->t	c: Takakia lepidozioides
		G		0.023		M	329	T->M	2	c->t	c: Takakia lepidozioides
		E		0.014	x	W	339	R->W	1	c->t	c: Takakia lepidozioides
		E		0.015	x	F	345	F->F	3	c->t	c: Takakia lepidozioides
			x	0.79		F	361	P->F	1	c->t	c: Takakia lepidozioides
			x	0.79		F	361	P->F	2	c->t	c: Takakia lepidozioides
			x	0.428		F	362	S->F	2	c->t	c: Takakia lepidozioides
			x	0.183		F	365	L->F	1	c->t	c: Takakia lepidozioides
		E		0.001	x	L	369	S->L	2	c->t	c: Takakia lepidozioides
			x	0.865		F	382	S->F	2	c->t	c: Takakia lepidozioides
				0.111		L	405	P->L	2	c->t	c: Takakia lepidozioides
		E		0.047	x	F	429	S->F	2	c->t	c: Takakia lepidozioides
		E	x	0.226		F	431	S->F	2	c->t	c: Takakia lepidozioides
		E	x	0.226		F	431	S->F	3	c->t	c: Takakia lepidozioides
			x	0.133		F	442	S->F	2	c->t	c: Takakia lepidozioides
		H	x	0.332		F	452	S->F	2	c->t	c: Takakia lepidozioides
	chlorophyll A	H	x	0.461		L	460	P->L	2	c->t	c: Takakia lepidozioides
	chlorophyll A	H	x	0.178		F	462	S->F	2	c->t	c: Takakia lepidozioides
	chlorophyll A	H	x	0.111		W	467	R->W	1	c->t	c: Takakia lepidozioides
	chlorophyll A		x	0.107		L	473	S->L	2	c->t	c: Takakia lepidozioides
photosystem II H protein	2axt(H)
	ligand-binding site	2nd	interface	ACS	core	PDB aa	PDB aa #	edit aa	codon	edit nt	species
				-		-	-	T->M	2	c->t	c: Takakia lepidozioides
	beta-carotene	H	x	0.07		F	37	S->F	2	c->t	c: Takakia lepidozioides
	chlorophyll A	H	x	0.136		L	45	P->L	2	c->t	c: Takakia lepidozioides
		H	x	0.196		I	47	P->L	2	c->t	c: Takakia lepidozioides
photosystem II J protein	2axt(J)
	ligand-binding site	2nd	interface	ACS	core	PDB aa	PDB aa #	edit aa	codon	edit nt	species
		H	x	0.665		W	5	R->W	1	c->t	c: Adiantum capillus-veneris
	beta-carotene	H	x	0.255		V	19	P->L	2	c->t	c: Adiantum capillus-veneris
photosystem II L protein	2axt(L)
	ligand-binding site	2nd	interface	ACS	core	PDB aa	PDB aa #	edit aa	codon	edit nt	species
				-		-	-	T->M	2	c->t	c: Beta vulgaris	c: Adiantum capillus-veneris	c: Antirrhinum majus
			x	0.554		L	12	P->L	2	c->t	c: Adiantum capillus-veneris
		H	x	0.322		L	19	R->W	1	c->t	c: Adiantum capillus-veneris
	chlorophyll A	H	x	0.504		L	30	P->L	2	c->t	c: Adiantum capillus-veneris
	chlorophyll A	H	x	0.371		F	31	S->F	2	c->t	c: Adiantum capillus-veneris
		H	x	0.543		F	35	S->F	2	c->t	c: Ginkgo biloba
photosystem II M protein	2axt(M)
	ligand-binding site	2nd	interface	ACS	core	PDB aa	PDB aa #	edit aa	codon	edit nt	species
			x	0.748		M	1	T->M	2	c->t	c: Adiantum capillus-veneris
photosystem II T protein	2axt(T)
	ligand-binding site	2nd	interface	ACS	core	PDB aa	PDB aa #	edit aa	codon	edit nt	species
		H	x	0.586		Y	6	H->Y	1	c->t	c: Takakia lepidozioides
		H	x	0.52		I	9	S->L	2	c->t	c: Takakia lepidozioides
	beta-carotene	H	x	0.212		I	14	S->L	2	c->t	c: Adiantum capillus-veneris
	beta-carotene	H	x	0.233		F	22	S->F	2	c->t	c: Takakia lepidozioides
			x	0.204		F	23	L->F	1	c->t	c: Takakia lepidozioides
photosystem II Z protein	2axt(Z)
	ligand-binding site	2nd	interface	ACS	core	PDB aa	PDB aa #	edit aa	codon	edit nt	species
		H		0.05		L	57	P->P	3	c->t	c: Adiantum capillus-veneris
cytochrome b6f complex petG	1vf5(G)
	ligand-binding site	2nd	interface	ACS	core	PDB aa	PDB aa #	edit aa	codon	edit nt	species
		H	x	0.607		L	5	S->L	2	c->t	c: Adiantum capillus-veneris
cytochrome b6f complex petL	1vf5(E)
	ligand-binding site	2nd	interface	ACS	core	PDB aa	PDB aa #	edit aa	codon	edit nt	species
		H	x	0.5		A	5	S->L	2	c->t	c: Adiantum capillus-veneris
				-		-	-	Q->*	1	c->t	c: Adiantum capillus-veneris
cytochrome b6f subunit 4	1vf5(B)
	ligand-binding site	2nd	interface	ACS	core	PDB aa	PDB aa #	edit aa	codon	edit nt	species
				-		-	-	S->L	2	c->t	c: Takakia lepidozioides
				-		-	-	S->L	2	c->t	c: Takakia lepidozioides
			x	0.463		L	20	S->L	2	c->t	c: Takakia lepidozioides	c: Adiantum capillus-veneris
	heme	H	x	0.045		F	23	S->F	2	c->t	c: Takakia lepidozioides
		H	x	0.65		M	28	P->L	2	c->t	c: Takakia lepidozioides
			x	0.824		L	56	P->L	2	c->t	c: Takakia lepidozioides
		H	x	0.236		Y	65	S->F	2	c->t	c: Takakia lepidozioides
		H	x	0.163		F	68	S->F	2	c->t	c: Takakia lepidozioides
		H	x	0.476		L	82	P->L	2	c->t	c: Takakia lepidozioides
		H		0.309		L	83	P->L	2	c->t	c: Adiantum capillus-veneris
		H		0.554		I	97	P->L	2	c->t	c: Takakia lepidozioides
		H	x	0.473		L	117	P->L	2	c->t	c: Takakia lepidozioides
		H	x	0.577		I	124	P->L	2	c->t	c: Takakia lepidozioides
		H		0.358		W	125	R->W	1	c->t	c: Takakia lepidozioides
		H	x	0.086		L	126	S->L	2	c->t	c: Adiantum capillus-veneris
				-		-	-	L->L	1	c->t	c: Takakia lepidozioides
				-		-	-	R->*	1	c->t	c: Takakia lepidozioides
				-		-	-	Q->*	1	c->t	c: Adiantum capillus-veneris
cytochrome f	1vf5(C)
	ligand-binding site	2nd	interface	ACS	core	PDB aa	PDB aa #	edit aa	codon	edit nt	species
				0.641		K	57	W->R	1	t->c	c: Adiantum capillus-veneris
	heme	E		0.022		Q	60	*->Q	1	t->c	c: Adiantum capillus-veneris
photosystem I P700 apoprotein A1	1jb0(A)
	ligand-binding site	2nd	interface	ACS	core	PDB aa	PDB aa #	edit aa	codon	edit nt	species
	chlorophyll A	H	x	0.056		W	74	R->W	1	c->t	c: Adiantum capillus-veneris
photosystem I P700 apoprotein A2	1jb0(B)
	ligand-binding site	2nd	interface	ACS	core	PDB aa	PDB aa #	edit aa	codon	edit nt	species
	chlorophyll A		x	0.004	x	L	254	P->L	2	c->t	c: Adiantum capillus-veneris
photosystem I subunit IX	1jb0(J)
	ligand-binding site	2nd	interface	ACS	core	PDB aa	PDB aa #	edit aa	codon	edit nt	species
	chlorophyll A	H	x	0.303		F	29	T->I	2	c->t	c: Adiantum capillus-veneris
F1 ATPase a	2ck3(A)
	ligand-binding site	2nd	interface	ACS	core	PDB aa	PDB aa #	edit aa	codon	edit nt	species
				-		-	-	P->P	3	c->t	m: Brassica napus
				-		-	-	L->L	3	c->t	m: Oryza sativa	m: Secale cereale
				-		-	-	I->I	3	c->t	c: Adiantum capillus-veneris
			x	0.001	x	L	21	S->L	2	c->t	m: Angiopteris evecta
			x	0.657		Q	25	*->Q	1	t->c	m: Isoetes flaccida	m: Botrychium lunaria
		E		0.014	x	F	32	S->F	2	c->t	c: Adiantum capillus-veneris
		E		0.014	x	F	32	S->F	3	c->t	c: Adiantum capillus-veneris
		E	x	0.104		L	41	S->L	2	c->t	c: Adiantum capillus-veneris
		E	x	0.414		L	43	P->L	2	c->t	c: Adiantum capillus-veneris
				0.066		F	53	T->M	2	c->t	c: Adiantum capillus-veneris
		E		0.581		R	103	*->R	1	t->c	m: Blechnum occidentale	m: Pteridium aquilinum	m: Dicksonia antarctica	m: Cyathea poeppigii	m: Plagiogyria japonica	m: Marsilea mutica	m: Azolla filiculoides	m: Tmesipteris lanceolata
		E		0.494		R	105	S->L	2	c->t	c: Adiantum capillus-veneris
				0.129		Q	124	*->Q	1	t->c	m: Blechnum occidentale	m: Pteridium aquilinum	m: Dicksonia antarctica	m: Cyathea poeppigii	m: Hymenophyllum hirsutum	m: Osmunda regalis	m: Marsilea mutica
			x	0.002		Q	140	*->Q	1	t->c	m: Blechnum occidentale	m: Pteridium aquilinum	m: Hymenophyllum hirsutum	m: Marsilea mutica	m: Isoetes flaccida
			x	0.102		R	141	*->R	1	t->c	m: Phanerosorus sarmentosus	m: Hymenophyllum hirsutum	m: Isoetes flaccida
	ATP		x	0.738		R	148	*->R	1	t->c	m: Blechnum occidentale	m: Pteridium aquilinum	m: Dicksonia antarctica	m: Cyathea poeppigii	m: Hymenophyllum hirsutum	m: Osmunda regalis	m: Marsilea mutica
		H		0.093		I	161	S->L	2	c->t	m: Angiopteris evecta
		H		0.093		I	161	P->L	2	c->t	c: Adiantum capillus-veneris
				0.001	x	Q	163	*->Q	1	t->c	m: Blechnum occidentale	m: Pteridium aquilinum	m: Dicksonia antarctica	m: Cyathea poeppigii	m: Hymenophyllum hirsutum	m: Osmunda regalis	m: Marsilea mutica	m: Isoetes flaccida
				-		-	-	*->Q	1	t->c	m: Blechnum occidentale	m: Pteridium aquilinum	m: Dicksonia antarctica	m: Cyathea poeppigii	m: Marsilea mutica
	Mg		x	0.06		Q	185	*->Q	1	t->c	m: Blechnum occidentale	m: Pteridium aquilinum	m: Dicksonia antarctica	m: Cyathea poeppigii	m: Hymenophyllum hirsutum	m: Osmunda regalis	m: Marsilea mutica	m: Isoetes flaccida
		H	x	0.678		Q	192	*->Q	1	t->c	m: Blechnum occidentale	m: Pteridium aquilinum	m: Dicksonia antarctica	m: Cyathea poeppigii	m: Hymenophyllum hirsutum	m: Osmunda regalis	m: Marsilea mutica	m: Isoetes flaccida
		H	x	0.526		Y	277	H->Y	1	c->t	c: Adiantum capillus-veneris
		E		0.037	x	Q	326	*->Q	1	t->c	c: Adiantum capillus-veneris
		E		0.001	x	I	327	T->I	2	c->t	c: Adiantum capillus-veneris
	ATP			0.05		P	340	P->S	1	c->t	m: Nicotiana tabacum
				0.177		V	344	V->V	3	c->t	m: Arabidopsis thaliana
		H		0	x	M	367	P->L	2	c->t	m: Nicotiana tabacum	m: Brassica napus	m: Arabidopsis thaliana	m: Beta vulgaris
		H		0	x	M	367	S->L	2	c->t	m: Oryza sativa
		H		0.102		Y	374	S->F	2	c->t	c: Adiantum capillus-veneris
		G	x	0.394		F	380	L->F	1	c->t	m: Nicotiana tabacum
				0.051		L	405	P->L	2	c->t	m: Nicotiana tabacum	m: Brassica napus	m: Arabidopsis thaliana	m: Beta vulgaris
				0.051		L	405	P->S	1	c->t	m: Oryza sativa
		H		0.133		L	446	P->L	2	c->t	m: Nicotiana tabacum	m: Brassica napus	m: Arabidopsis thaliana	m: Beta vulgaris
		H		0.018	x	S	470	P->L	2	c->t	m: Nicotiana tabacum	m: Brassica napus	m: Arabidopsis thaliana	m: Oryza sativa
		H		0.34		K	473	S->F	2	c->t	m: Oryza sativa
F1 ATPase b	2ck3(D)
	ligand-binding site	2nd	interface	ACS	core	PDB aa	PDB aa #	edit aa	codon	edit nt	species
				-		-	-	P->L	2	c->t	c: Adiantum capillus-veneris
				0.036	x	M	55	T->M	2	c->t	c: Adiantum capillus-veneris
		H		0.133		M	159	T->M	2	c->t	c: Adiantum capillus-veneris
		H		0.009	x	L	161	S->L	2	c->t	c: Adiantum capillus-veneris
		H		0.03		M	192	T->M	2	c->t	c: Adiantum capillus-veneris
		H		0.052		L	226	S->L	2	c->t	c: Adiantum capillus-veneris
				0.621		A	438	P->S	1	c->t	c: Adiantum capillus-veneris
F1 ATPase e	1fs0(E)
	ligand-binding site	2nd	interface	ACS	core	PDB aa	PDB aa #	edit aa	codon	edit nt	species
		E		0.061		Y	4	S->L	2	c->t	c: Adiantum capillus-veneris
		E		0.188		E	21	W->R	1	t->c	c: Adiantum capillus-veneris
		E		0.016	x	L	64	P->L	2	c->t	c: Adiantum capillus-veneris
RUBISCO large subunit	1uw9(A)
	ligand-binding site	2nd	interface	ACS	core	PDB aa	PDB aa #	edit aa	codon	edit nt	species
		H		0	x	Y	14	H->Y	1	c->t	c: Osmunda cinnamomea var. fokiensis	c: Lycopodium digitatum	c: Anthoceros formosae
		E		0	x	F	30	S->F	2	c->t	c: Anthoceros formosae
		E		0.017	x	R	31	*->R	1	t->c	c: Anthoceros formosae
			x	0.272		Q	35	*->Q	1	t->c	c: Anthoceros formosae
		E		0	x	V	91	A->V	2	c->t	c: Anthoceros formosae
		E		0	x	Y	93	H->Y	1	c->t	c: Bazzania trilobata
			x	0.1		P	94	S->P	1	t->c	c: Anthoceros formosae
		G	x	0.264		I	95	S->L	2	c->t	c: Sphagnum palustre
		E	x	0.055		L	120	S->L	2	c->t	c: Bazzania trilobata
		E		0	x	L	123	S->L	2	c->t	c: Anthoceros formosae
		E		0.001	x	L	125	S->L	2	c->t	c: Osmunda cinnamomea var. fokiensis
		E		0.001	x	L	128	S->L	2	c->t	c: Osmunda cinnamomea var. fokiensis	c: Anthoceros formosae
		H	x	0.017	x	L	152	S->L	2	c->t	c: Anthoceros formosae
		H	x	0.4		Y	216	S->F	2	c->t	c: Anthoceros formosae
		E		0	x	L	230	S->L	2	c->t	c: Osmunda cinnamomea var. fokiensis
		H	x	0.218		L	250	S->L	2	c->t	c: Osmunda cinnamomea var. fokiensis
		H	x	0.003	x	L	260	S->L	2	c->t	c: Osmunda cinnamomea var. fokiensis
		H	x	0.631		T	265	I->T	2	t->c	c: Anthoceros formosae
		H		0.162		Y	273	H->Y	1	c->t	c: Bazzania trilobata
			x	0.02		L	279	P->L	2	c->t	c: Lycopodium digitatum
		H	x	0.175		I	291	T->I	2	c->t	c: Anthoceros formosae
		H	x	0.175		I	291	T->I	3	c->t	c: Anthoceros formosae
		H	x	0.002	x	L	304	S->L	2	c->t	c: Anthoceros formosae	c: Bazzania trilobata
		H		0	x	L	308	S->L	2	c->t	c: Anthoceros formosae
				0.001	x	S	318	P->S	1	c->t	c: Anthoceros formosae
		H		0.375		R	329	C->R	1	t->c	c: Anthoceros formosae
		H		0.002	x	M	339	P->L	2	c->t	c: Anthoceros formosae
		H		0.233		R	340	C->R	1	t->c	c: Anthoceros formosae
		E		0	x	M	365	S->L	2	c->t	c: Lycopodium digitatum
		E		0	x	P	366	L->P	2	t->c	c: Anthoceros formosae
		E		0.006	x	L	390	S->L	2	c->t	c: Lycopodium digitatum
Acetyl-coA carboxylase carboxyl transferase b	2f9i(B)
	ligand-binding site	2nd	interface	ACS	core	PDB aa	PDB aa #	edit aa	codon	edit nt	species
				-		-	-	T->M	2	c->t	c: Adiantum capillus-veneris
		E		0.487		Y	16	H->Y	1	c->t	c: Adiantum capillus-veneris
		H		0.025		L	20	S->L	2	c->t	c: Adiantum capillus-veneris
	Zn			0.395		C	30	R->C	1	c->t	c: Adiantum capillus-veneris
		H		0.13		A	44	L->L	3	c->t	c: Adiantum capillus-veneris
				0	x	I	45	S->L	2	c->t	c: Adiantum capillus-veneris
		H		0.001		Y	69	H->Y	1	c->t	c: Adiantum capillus-veneris
		E		0	x	L	93	P->L	2	c->t	c: Adiantum capillus-veneris
		E		0	x	V	100	P->L	2	c->t	c: Adiantum capillus-veneris
		E		0	x	F	134	P->L	2	c->t	c: Adiantum capillus-veneris
		E		0	x	S	138	R->C	1	c->t	c: Adiantum capillus-veneris
		G	x	0.589		M	145	T->M	2	c->t	c: Adiantum capillus-veneris
		E		0.011	x	L	176	P->L	2	c->t	c: Adiantum capillus-veneris
				0.161		P	199	S->P	1	t->c	c: Adiantum capillus-veneris
		H		0.715		Q	213	*->Q	1	t->c	c: Adiantum capillus-veneris
		E	x	0.571		K	237	S->L	2	c->t	c: Adiantum capillus-veneris
Note
ligand-binding site	The residue is a lignad -binding site if the accessibility with and without a ligand is non-vanishing.
2nd	Secondary structure of the residue determined by DSSP
interface	The residue is a subunit interface, if the accessibility with and without the other subunit is non-vanishing.
ACS	Accessibility of the residue without ligands and other subunits
core	Residue in a protein structural core
PDB aa	The type of amino acid residue in PDB, - is a gap in the alignment
PDB aa #	The number of amino acid residue in PDB
edit aa	Pattern of amino acid residue conversion by RNA editing, * is a termination codon
codon	The number of edited nucleotide in a codon
edit nt	A pattern of RNA editing
species	A species with the RNA editing. m: mitochondrion, c: chloroplast
