# Supplementary material for: Correlation between amino acid residues converted by RNA editing and functional residues in protein three-dimensional structures in plant organelles
Source: BMC Plant Biol. 2008 Jul 16;8:79. doi: 10.1186/1471-2229-8-79 (PMC2488346; doi:10.1186/1471-2229-8-79)
Supplement: Additional file 2 — supplementary table 2. A list of residues converted by RNA editing in 37 proteins without known 3D structures. [file 1471-2229-8-79-S2.xls]

## Sheet: Sheet1
Supplementary Table 2: Amino acid residues coded by codons undergoing RNA editing in proteins without knwon 3D structure
apolipoprotein B
	edit aa	codon	edit nt	species
	Q->*	1	c->t	Rattus norvegicus
ATP synthase CF0 A chain
	edit aa	codon	edit nt	species
	P->L	2	c->t	c: Adiantum capillus-veneris
	*->Q	1	t->c	c: Adiantum capillus-veneris
	S->F	2	c->t	c: Adiantum capillus-veneris
	S->L	2	c->t	c: Adiantum capillus-veneris
	P->L	2	c->t	c: Adiantum capillus-veneris
	H->Y	1	c->t	c: Adiantum capillus-veneris
	S->F	2	c->t	c: Adiantum capillus-veneris
	S->F	3	c->t	c: Adiantum capillus-veneris
	S->F	2	c->t	c: Adiantum capillus-veneris
	P->L	2	c->t	c: Adiantum capillus-veneris
	T->M	2	c->t	c: Adiantum capillus-veneris
ATP synthase CF0 B chain
	edit aa	codon	edit nt	species
	T->M	2	c->t	c: Adiantum capillus-veneris
ATP synthase CF0 C chain
	edit aa	codon	edit nt	species
	S->L	2	c->t	c: Adiantum capillus-veneris
	S->L	2	c->t	c: Adiantum capillus-veneris
	P->L	2	c->t	c: Adiantum capillus-veneris
	P->L	2	c->t	c: Adiantum capillus-veneris
	S->L	2	c->t	c: Adiantum capillus-veneris
	P->F	1	c->t	c: Adiantum capillus-veneris
	P->F	2	c->t	c: Adiantum capillus-veneris
ATP synthase subunit 6
	edit aa	codon	edit nt	species
	H->Y	1	c->t	m: Oryza sativa
	T->M	2	c->t	m: Beta vulgaris subsp. vulgaris
	P->S	1	c->t	m: Brassica napus	m: Pisum sativum	m: Arabidopsis thaliana
	P->S	3	c->t	m: Pisum sativum
	S->F	2	c->t	m: Oryza sativa
	P->L	2	c->t	m: Oryza sativa
	S->L	2	c->t	m: Pisum sativum	m: Oryza sativa
	P->L	2	c->t	m: Pisum sativum
	R->C	1	c->t	m: Oryza sativa
	S->L	2	c->t	m: Oryza sativa
	R->C	1	c->t	m: Oryza sativa
	P->L	2	c->t	m: Oryza sativa
	H->Y	1	c->t	m: Oryza sativa
	S->L	2	c->t	m: Oryza sativa
	S->L	2	c->t	m: Oryza sativa
	F->F	3	c->t	m: Pisum sativum
	P->L	2	c->t	m: Pisum sativum
	S->L	2	c->t	m: Pisum sativum
	H->Y	1	c->t	m: Pisum sativum	m: Oryza sativa
	S->F	2	c->t	m: Pisum sativum	m: Oryza sativa
	S->L	2	c->t	m: Pisum sativum	m: Oryza sativa
	T->I	2	c->t	m: Pisum sativum
	Q->*	1	c->t	m: Pisum sativum	m: Zea mays	m: Beta vulgaris subsp. vulgaris	m: Oryza sativa	m: Zea mays subsp. mays	m: Zea mays subsp. mays	m: Zea luxurians	m: Zea perennis	m: Tripsacum dactyloides	m: Sorghum bicolor
ATP synthase subunit 9
	edit aa	codon	edit nt	species
	L->L	1	c->t	m: Asplenium nidus
	S->L	2	c->t	m: Zea mays	m: Oryza sativa	m: Nicotiana tabacum	m: Secale cereale	m: Arabidopsis thaliana
	L->S	2	t->c	m: Triticum aestivum
	S->L	2	c->t	m: Solanum tuberosum	m: Nicotiana tabacum	m: Arabidopsis thaliana
	V->V	3	c->t	m: Oryza sativa	m: Secale cereale
	L->F	1	c->t	m: Zea mays	m: Oryza sativa	m: Secale cereale
	S->S	3	c->t	m: Solanum tuberosum	m: Nicotiana tabacum
	S->L	2	c->t	m: Zea mays	m: Oryza sativa	m: Nicotiana tabacum
	*->R	1	t->c	m: Asplenium nidus
	*->Q	1	t->c	m: Asplenium nidus
	S->L	2	c->t	m: Zea mays	m: Secale cereale	m: Arabidopsis thaliana
	L->S	2	t->c	m: Triticum aestivum
	V->A	2	t->c	m: Asplenium nidus
	T->I	2	c->t	m: Asplenium nidus
	S->L	2	c->t	m: Asplenium nidus
	S->L	2	c->t	m: Zea mays	m: Nicotiana tabacum
	S->F	2	c->t	m: Asplenium nidus
	P->L	2	c->t	m: Zea mays	m: Oryza sativa	m: Nicotiana tabacum	m: Secale cereale	m: Arabidopsis thaliana
	L->P	2	t->c	m: Triticum aestivum
	T->M	2	c->t	m: Asplenium nidus
	T->M	2	c->t	m: Asplenium nidus
	S->F	2	c->t	m: Solanum tuberosum
	L->L	1	c->t	m: Solanum tuberosum	m: Oryza sativa	m: Secale cereale
	S->L	2	c->t	m: Asplenium nidus
	L->L	1	t->c	m: Triticum aestivum
	S->L	2	c->t	m: Zea mays	m: Oryza sativa	m: Nicotiana tabacum	m: Secale cereale
	L->S	2	t->c	m: Triticum aestivum
	R->*	1	c->t	m: Asplenium nidus	m: Beta vulgaris subsp. vulgaris	m: Oryza sativa	m: Oryza sativa	m: Secale cereale
	*->R	1	t->c	m: Triticum aestivum
	Q->*	1	c->t	m: Nicotiana tabacum
Chloroplast envelope membrane protein
	edit aa	codon	edit nt	species
	R->W	1	c->t	c: Adiantum capillus-veneris
	T->M	2	c->t	c: Adiantum capillus-veneris
	R->W	1	c->t	c: Adiantum capillus-veneris
	S->L	2	c->t	c: Adiantum capillus-veneris
	R->C	1	c->t	c: Adiantum capillus-veneris
ribosomal protein L36
	edit aa	codon	edit nt	species
	T->M	2	c->t	c: Adiantum capillus-veneris
cytochrome c biogenesis ccmC
	edit aa	codon	edit nt	species
	T->T	3	c->t	m: Pisum sativum
	R->W	1	c->t	m: Oryza sativa	m: Triticum aestivum	m: Pisum sativum
	F->F	3	c->t	m: Pisum sativum
	H->Y	1	c->t	m: Brassica napus	m: Oryza sativa	Triticum aestivum	m: Arabidopsis thaliana	m: Pisum sativum
	R->W	1	c->t	m: Oryza sativa	Triticum aestivum	m: Pisum sativum
	L->F	1	c->t	m: Arabidopsis thaliana	m: Pisum sativum
	S->L	2	c->t	m: Oryza sativa	Triticum aestivum
	A->V	2	c->t	m: Brassica napus	m: Oryza sativa	Triticum aestivum	m: Arabidopsis thaliana	m: Pisum sativum
	R->W	1	c->t	m: Brassica napus	m: Oryza sativa	Triticum aestivum	m: Arabidopsis thaliana	m: Pisum sativum
	S->F	2	c->t	m: Oryza sativa	Triticum aestivum
	F->F	3	c->t	m: Pisum sativum
	P->L	2	c->t	m: Oryza sativa	Triticum aestivum
	P->P	3	c->t	m: Pisum sativum
	R->C	1	c->t	m: Arabidopsis thaliana
	T->I	2	c->t	m: Pisum sativum
	S->F	2	c->t	m: Oryza sativa	Triticum aestivum
	R->W	1	c->t	m: Brassica napus	m: Oryza sativa	Triticum aestivum	m: Arabidopsis thaliana	m: Pisum sativum
	R->W	1	c->t	m: Oryza sativa	Triticum aestivum
	T->T	3	c->t	m: Brassica napus
	S->L	2	c->t	m: Brassica napus	m: Arabidopsis thaliana	m: Pisum sativum
	F->F	3	c->t	Triticum aestivum
	L->F	1	c->t	m: Brassica napus	m: Oryza sativa	Triticum aestivum	m: Arabidopsis thaliana
	L->L	1	c->t	m: Oryza sativa	Triticum aestivum
	R->C	1	c->t	m: Brassica napus	m: Oryza sativa	Triticum aestivum	m: Arabidopsis thaliana	m: Pisum sativum
	P->S	1	c->t	m: Brassica napus	m: Oryza sativa	Triticum aestivum	m: Pisum sativum
	P->L	2	c->t	m: Brassica napus	m: Oryza sativa	Triticum aestivum	m: Arabidopsis thaliana	m: Pisum sativum
	P->S	1	c->t	m: Oryza sativa	Triticum aestivum	m: Pisum sativum
	S->L	2	c->t	m: Brassica napus	m: Oryza sativa	Triticum aestivum	m: Arabidopsis thaliana	m: Pisum sativum
	R->C	1	c->t	m: Brassica napus	m: Oryza sativa	Triticum aestivum	m: Arabidopsis thaliana	m: Pisum sativum
	A->V	2	c->t	m: Brassica napus	m: Oryza sativa	Triticum aestivum	m: Arabidopsis thaliana	m: Pisum sativum
	P->L	2	c->t	m: Brassica napus	m: Oryza sativa	Triticum aestivum	m: Arabidopsis thaliana	m: Pisum sativum
	I->I	3	c->t	m: Arabidopsis thaliana
	S->F	2	c->t	m: Brassica napus	m: Oryza sativa	Triticum aestivum	m: Arabidopsis thaliana	m: Pisum sativum
	P->S	1	c->t	m: Oryza sativa	Triticum aestivum
	S->L	2	c->t	m: Brassica napus	m: Oryza sativa	Triticum aestivum	m: Arabidopsis thaliana
	S->F	2	c->t	m: Brassica napus	m: Oryza sativa	Triticum aestivum	m: Arabidopsis thaliana	m: Pisum sativum
	P->S	1	c->t	m: Brassica napus	m: Oryza sativa	Triticum aestivum	m: Arabidopsis thaliana	m: Pisum sativum
	P->L	2	c->t	m: Brassica napus	m: Oryza sativa	Triticum aestivum	m: Arabidopsis thaliana	m: Pisum sativum
	P->L	2	c->t	m: Brassica napus	m: Oryza sativa	Triticum aestivum	m: Arabidopsis thaliana	m: Pisum sativum
	S->L	2	c->t	m: Brassica napus	m: Arabidopsis thaliana	m: Pisum sativum
	S->F	2	c->t	m: Oryza sativa	Triticum aestivum
	T->T	3	c->t	m: Brassica napus	m: Arabidopsis thaliana
	R->C	1	c->t	m: Brassica napus	m: Oryza sativa	Triticum aestivum	m: Arabidopsis thaliana	m: Pisum sativum
	I->I	3	c->t	m: Brassica napus	m: Oryza sativa	Triticum aestivum	m: Arabidopsis thaliana	m: Pisum sativum
	P->L	2	c->t	m: Brassica napus	m: Oryza sativa	Triticum aestivum	m: Arabidopsis thaliana	m: Pisum sativum
	P->L	2	c->t	m: Oryza sativa	Triticum aestivum	m: Arabidopsis thaliana
	P->L	2	c->t	m: Oryza sativa	Triticum aestivum	m: Pisum sativum
	P->S	1	c->t	m: Oryza sativa	Triticum aestivum	m: Arabidopsis thaliana	m: Pisum sativum
cytochrome c biogenesis ccmF
	edit aa	codon	edit nt	species
	P->L	2	c->t	m: Oryza sativa	m: Triticum aestivum
	P->L	2	c->t	m: Oryza sativa
	P->S	1	c->t	m: Oryza sativa	m: Triticum aestivum
	S->L	2	c->t	m: Oryza sativa	m: Triticum aestivum
	R->C	1	c->t	m: Oryza sativa	m: Triticum aestivum
	P->S	1	c->t	m: Triticum aestivum
	S->L	2	c->t	m: Oryza sativa	m: Triticum aestivum
	P->L	2	c->t	m: Triticum aestivum
	P->L	3	c->t	m: Triticum aestivum
	S->F	2	c->t	m: Triticum aestivum
	S->L	2	c->t	m: Triticum aestivum
	F->F	3	c->t	m: Oryza sativa	m: Triticum aestivum
	R->C	1	c->t	m: Oryza sativa	m: Triticum aestivum
	L->F	1	c->t	m: Oryza sativa
	T->M	2	c->t	m: Zea mays subsp. parviglumis
	S->F	2	c->t	m: Oryza sativa
	P->L	2	c->t	m: Brassica napus	m: Oryza sativa	m: Arabidopsis thaliana
	R->C	1	c->t	m: Oryza sativa
	S->F	2	c->t	m: Oryza sativa
	P->L	2	c->t	m: Triticum aestivum
	S->L	2	c->t	m: Oryza sativa	m: Triticum aestivum
	P->S	1	c->t	m: Brassica napus	m: Oryza sativa	m: Arabidopsis thaliana
	R->C	1	c->t	m: Oryza sativa	m: Triticum aestivum
	S->F	2	c->t	m: Oryza sativa
	S->F	2	c->t	m: Oryza sativa	m: Arabidopsis thaliana
	S->F	3	c->t	m: Oryza sativa
	S->L	2	c->t	m: Oryza sativa	m: Triticum aestivum
	P->L	2	c->t	m: Brassica napus	m: Oryza sativa	m: Arabidopsis thaliana
	P->L	2	c->t	m: Oryza sativa	m: Triticum aestivum
	S->L	2	c->t	m: Brassica napus	m: Arabidopsis thaliana
	P->S	1	c->t	m: Brassica napus	m: Oryza sativa	m: Arabidopsis thaliana
	S->L	2	c->t	m: Oryza sativa	m: Triticum aestivum
	L->L	1	c->t	m: Arabidopsis thaliana
	F->F	3	c->t	m: Oryza sativa
	P->L	2	c->t	m: Brassica napus	m: Arabidopsis thaliana
	P->L	2	c->t	m: Brassica napus	m: Arabidopsis thaliana
	R->C	1	c->t	m: Oryza sativa	m: Triticum aestivum	m: Oryza sativa
	S->F	2	c->t	m: Oryza sativa
	F->F	3	c->t	m: Oryza sativa
	S->L	2	c->t	m: Brassica napus	m: Arabidopsis thaliana
	R->C	1	c->t	m: Brassica napus	m: Arabidopsis thaliana
	L->F	1	c->t	m: Oryza sativa
	P->S	1	c->t	m: Brassica napus	m: Arabidopsis thaliana
	P->L	2	c->t	m: Arabidopsis thaliana
	R->C	1	c->t	m: Brassica napus	m: Oryza sativa	m: Arabidopsis thaliana
	L->F	1	c->t	m: Brassica napus	m: Arabidopsis thaliana
	R->W	1	c->t	m: Brassica napus	m: Arabidopsis thaliana
	P->L	2	c->t	m: Brassica napus	m: Arabidopsis thaliana
	L->F	1	c->t	m: Brassica napus	m: Arabidopsis thaliana
	R->W	1	c->t	m: Oryza sativa
	H->Y	1	c->t	m: Arabidopsis thaliana
	V->V	3	c->t	m: Oryza sativa
	S->L	2	c->t	m: Brassica napus	m: Arabidopsis thaliana	m: Arabidopsis thaliana
	S->L	2	c->t	m: Arabidopsis thaliana
	F->F	3	c->t	m: Brassica napus	m: Arabidopsis thaliana
	S->L	2	c->t	m: Oryza sativa
	N->N	3	c->t	m: Brassica napus
	P->L	2	c->t	m: Arabidopsis thaliana
	R->W	1	c->t	m: Oryza sativa	m: Triticum aestivum
	P->L	2	c->t	m: Brassica napus	m: Oryza sativa	m: Triticum aestivum	m: Arabidopsis thaliana	m: Arabidopsis thaliana
	R->C	1	c->t	m: Arabidopsis thaliana
	H->Y	1	c->t	m: Oryza sativa	m: Triticum aestivum
	R->W	1	c->t	m: Brassica napus	m: Oryza sativa	m: Triticum aestivum	m: Arabidopsis thaliana	m: Arabidopsis thaliana
	R->W	1	c->t	m: Brassica napus	m: Oryza sativa	m: Triticum aestivum	m: Arabidopsis thaliana	m: Arabidopsis thaliana
	R->W	1	c->t	m: Brassica napus	m: Oryza sativa	m: Triticum aestivum	m: Arabidopsis thaliana	m: Arabidopsis thaliana
	R->R	3	c->t	m: Arabidopsis thaliana
	S->F	2	c->t	m: Arabidopsis thaliana
	R->C	1	c->t	m: Brassica napus	m: Oryza sativa	m: Triticum aestivum	m: Arabidopsis thaliana	m: Arabidopsis thaliana
	L->F	1	c->t	m: Arabidopsis thaliana
	S->F	2	c->t	m: Brassica napus	m: Oryza sativa
	S->L	2	c->t	m: Brassica napus	m: Oryza sativa	m: Triticum aestivum	m: Arabidopsis thaliana	m: Arabidopsis thaliana
	P->F	1	c->t	m: Brassica napus	m: Arabidopsis thaliana
	P->F	2	c->t	m: Brassica napus	m: Arabidopsis thaliana
	S->L	2	c->t	m: Arabidopsis thaliana
	L->F	1	c->t	m: Oryza sativa	m: Triticum aestivum
	P->L	2	c->t	m: Brassica napus	m: Oryza sativa	m: Triticum aestivum	m: Arabidopsis thaliana	m: Arabidopsis thaliana
	P->L	1	c->t	m: Triticum aestivum
	P->S	1	c->t	m: Arabidopsis thaliana
	S->S	3	c->t	m: Oryza sativa
	V->V	3	c->t	m: Arabidopsis thaliana
	S->L	2	c->t	m: Oryza sativa	m: Arabidopsis thaliana	m: Arabidopsis thaliana
	S->L	2	c->t	m: Brassica napus	m: Arabidopsis thaliana
	P->L	2	c->t	m: Brassica napus	m: Arabidopsis thaliana
	S->L	2	c->t	m: Brassica napus	m: Arabidopsis thaliana
	P->S	1	c->t	m: Brassica napus	m: Oryza sativa	m: Triticum aestivum	m: Arabidopsis thaliana	m: Arabidopsis thaliana
	P->P	3	c->t	m: Oryza sativa
	S->F	2	c->t	m: Oryza sativa	m: Triticum aestivum
	S->F	3	c->t	m: Triticum aestivum
	L->L	1	c->t	m: Oryza sativa
	R->W	1	c->t	m: Oryza sativa	m: Triticum aestivum
	S->F	2	c->t	m: Arabidopsis thaliana
	S->S	3	c->t	m: Oryza sativa
	R->C	1	c->t	m: Brassica napus	m: Arabidopsis thaliana
	P->L	2	c->t	m: Oryza sativa
	R->C	1	c->t	m: Brassica napus
	S->L	2	c->t	m: Brassica napus	m: Oryza sativa	m: Arabidopsis thaliana
	T->T	3	c->t	m: Arabidopsis thaliana
	R->W	1	c->t	m: Brassica napus	m: Oryza sativa	m: Arabidopsis thaliana
	S->L	2	c->t	m: Oryza sativa
	S->L	2	c->t	m: Arabidopsis thaliana
	R->*	1	c->t	m: Brassica napus	m: Oryza sativa	m: Zea mays subsp. mays	m: Tripsacum dactyloides	m: Sorghum bicolor	m: Oenothera berteroana	m: Arabidopsis thaliana
cytochrome c biogenesis ccsA
	edit aa	codon	edit nt	species
	T->M	2	c->t	c: Adiantum capillus-veneris
	T->I	2	c->t	c: Adiantum capillus-veneris
	S->L	2	c->t	c: Adiantum capillus-veneris
	S->L	2	c->t	c: Adiantum capillus-veneris
	S->L	2	c->t	c: Adiantum capillus-veneris
	T->M	2	c->t	c: Adiantum capillus-veneris
	S->L	2	c->t	c: Adiantum capillus-veneris
	S->L	2	c->t	c: Adiantum capillus-veneris
	R->W	1	c->t	c: Adiantum capillus-veneris
	R->W	1	c->t	c: Adiantum capillus-veneris
	T->I	2	c->t	c: Adiantum capillus-veneris
	T->M	2	c->t	c: Adiantum capillus-veneris
cytochrome c ccmB
	edit aa	codon	edit nt	species
	L->F	1	c->t	m: Brassica napus	m: Brassica napus	m: Arabidopsis thaliana
	H->Y	1	c->t	m: Triticum aestivum	m: Brassica napus	m: Oryza sativa	m: Brassica napus	m: Brassica oleracea	m: Oenothera berteroana	m: Arabidopsis thaliana
	I->I	3	c->t	m: Triticum aestivum	m: Oenothera berteroana
	P->S	1	c->t	m: Triticum aestivum	m: Brassica napus	m: Oryza sativa	m: Brassica napus	m: Brassica oleracea	m: Oenothera berteroana
	I->I	3	c->t	m: Oenothera berteroana
	P->L	2	c->t	m: Brassica napus	m: Brassica napus	m: Brassica oleracea	m: Oenothera berteroana
	P->L	1	c->t	m: Oenothera berteroana
	S->L	2	c->t	m: Arabidopsis thaliana
	F->F	3	c->t	m: Brassica oleracea	m: Arabidopsis thaliana
	L->L	3	c->t	m: Arabidopsis thaliana
	S->L	2	c->t	m: Triticum aestivum	m: Brassica napus	m: Oryza sativa	m: Brassica napus	m: Brassica oleracea	m: Oenothera berteroana	m: Arabidopsis thaliana
	I->I	3	c->t	m: Triticum aestivum	m: Brassica napus	m: Oryza sativa	m: Brassica napus	m: Brassica oleracea	m: Oenothera berteroana
	V->V	3	c->t	m: Oenothera berteroana
	S->L	2	c->t	m: Triticum aestivum	m: Brassica napus	m: Oryza sativa	m: Brassica napus	m: Brassica oleracea	m: Oenothera berteroana	m: Arabidopsis thaliana
	H->Y	1	c->t	m: Oryza sativa
	S->F	2	c->t	m: Triticum aestivum	m: Brassica napus	m: Oryza sativa	m: Brassica napus	m: Brassica oleracea	m: Oenothera berteroana	m: Arabidopsis thaliana
	S->F	3	c->t	m: Oenothera berteroana
	S->L	2	c->t	m: Triticum aestivum	m: Oryza sativa
	P->L	1	c->t	m: Brassica napus	m: Brassica napus	m: Brassica oleracea	m: Oenothera berteroana	m: Arabidopsis thaliana
	P->L	2	c->t	m: Brassica napus	m: Brassica napus	m: Brassica oleracea	m: Oenothera berteroana	m: Arabidopsis thaliana
	R->W	1	c->t	m: Triticum aestivum	m: Brassica napus	m: Oryza sativa	m: Brassica napus	m: Brassica oleracea	m: Arabidopsis thaliana
	I->I	3	c->t	m: Brassica napus	m: Oryza sativa	m: Brassica napus	m: Brassica oleracea	m: Arabidopsis thaliana
	P->S	1	c->t	m: Triticum aestivum	m: Brassica napus	m: Brassica napus	m: Brassica oleracea	m: Oenothera berteroana	m: Arabidopsis thaliana
	P->L	2	c->t	m: Brassica napus	m: Brassica napus	m: Brassica oleracea	m: Arabidopsis thaliana
	P->S	1	c->t	m: Triticum aestivum	m: Brassica napus	m: Oryza sativa	m: Brassica napus	m: Brassica oleracea	m: Arabidopsis thaliana
	P->L	2	c->t	m: Triticum aestivum	m: Brassica napus	m: Oryza sativa	m: Brassica oleracea	m: Oenothera berteroana	m: Arabidopsis thaliana
	P->F	1	c->t	m: Brassica napus
	P->F	2	c->t	m: Brassica napus
	P->S	1	c->t	m: Triticum aestivum	m: Brassica napus	m: Oryza sativa	m: Brassica napus	m: Brassica oleracea	m: Oenothera berteroana	m: Arabidopsis thaliana
	P->S	3	c->t	m: Triticum aestivum
	P->L	2	c->t	m: Arabidopsis thaliana
	P->F	1	c->t	m: Triticum aestivum	m: Brassica napus	m: Brassica napus	m: Brassica oleracea	m: Oenothera berteroana	m: Arabidopsis thaliana
	P->F	2	c->t	m: Triticum aestivum	m: Brassica napus	m: Brassica napus	m: Brassica oleracea	m: Oenothera berteroana	m: Arabidopsis thaliana
	S->F	2	c->t	m: Oryza sativa
	S->F	2	c->t	m: Oryza sativa
	R->W	1	c->t	m: Triticum aestivum	m: Brassica napus	m: Oryza sativa	m: Brassica napus	m: Brassica oleracea	m: Arabidopsis thaliana
	R->C	1	c->t	m: Triticum aestivum	m: Brassica napus	m: Oryza sativa	m: Brassica napus	m: Brassica oleracea	m: Oenothera berteroana	m: Arabidopsis thaliana
	F->F	3	c->t	m: Brassica oleracea
	P->L	2	c->t	m: Triticum aestivum	m: Oryza sativa
	S->L	2	c->t	m: Brassica napus	m: Brassica napus	m: Brassica oleracea	m: Arabidopsis thaliana
	R->W	1	c->t	m: Triticum aestivum	m: Brassica napus	m: Oryza sativa	m: Brassica napus	m: Brassica oleracea	m: Oenothera berteroana	m: Arabidopsis thaliana
	L->L	1	c->t	m: Triticum aestivum	m: Oenothera berteroana
	P->L	1	c->t	m: Brassica napus	m: Brassica napus	m: Brassica oleracea	m: Arabidopsis thaliana
	P->L	2	c->t	m: Brassica napus	m: Brassica napus	m: Brassica oleracea	m: Arabidopsis thaliana
	P->L	1	c->t	m: Triticum aestivum	m: Oenothera berteroana
	P->L	2	c->t	m: Triticum aestivum	m: Oryza sativa	m: Oenothera berteroana
	V->V	3	c->t	m: Oenothera berteroana
	L->L	1	c->t	m: Oenothera berteroana
	L->L	1	c->t	m: Triticum aestivum	m: Oenothera berteroana	m: Arabidopsis thaliana
	R->C	1	c->t	m: Triticum aestivum	m: Brassica napus	m: Brassica napus	m: Brassica oleracea	m: Oenothera berteroana	m: Arabidopsis thaliana
	S->L	2	c->t	m: Triticum aestivum	m: Brassica napus	m: Oryza sativa	m: Brassica napus	m: Brassica oleracea	m: Oenothera berteroana	m: Arabidopsis thaliana
	I->I	3	c->t	m: Triticum aestivum
	S->L	2	c->t	m: Triticum aestivum	m: Brassica napus	m: Oryza sativa	m: Brassica napus	m: Brassica oleracea	m: Oenothera berteroana	m: Arabidopsis thaliana
	P->L	1	c->t	m: Triticum aestivum	m: Brassica napus	m: Oryza sativa	m: Brassica napus	m: Brassica oleracea	m: Arabidopsis thaliana
	P->L	2	c->t	m: Triticum aestivum	m: Brassica napus	m: Oryza sativa	m: Brassica napus	m: Brassica oleracea	m: Arabidopsis thaliana
	S->L	2	c->t	m: Oenothera berteroana
	S->L	2	c->t	m: Triticum aestivum	m: Brassica napus	m: Oryza sativa	m: Brassica napus	m: Brassica oleracea	m: Oenothera berteroana	m: Arabidopsis thaliana
	S->L	2	c->t	m: Oenothera berteroana
	P->L	1	c->t	m: Triticum aestivum	m: Oenothera berteroana
	P->L	2	c->t	m: Triticum aestivum	m: Oryza sativa	m: Oenothera berteroana
	S->F	2	c->t	m: Triticum aestivum	m: Brassica napus	m: Oryza sativa	m: Brassica napus	m: Brassica oleracea	m: Oenothera berteroana	m: Arabidopsis thaliana
	R->C	1	c->t	m: Triticum aestivum	m: Brassica napus	m: Oryza sativa	m: Brassica napus	m: Brassica oleracea	m: Oenothera berteroana	m: Arabidopsis thaliana
	P->L	2	c->t	m: Oenothera berteroana
	S->L	2	c->t	m: Triticum aestivum	m: Brassica napus	m: Oryza sativa	m: Brassica napus	m: Brassica oleracea	m: Oenothera berteroana	m: Arabidopsis thaliana
	S->L	2	c->t	m: Triticum aestivum	m: Brassica napus	m: Oryza sativa	m: Brassica napus	m: Brassica oleracea	m: Oenothera berteroana	m: Arabidopsis thaliana
	S->F	2	c->t	m: Triticum aestivum	m: Brassica napus	m: Oryza sativa	m: Brassica napus	m: Brassica oleracea	m: Oenothera berteroana	m: Arabidopsis thaliana
	S->F	2	c->t	m: Triticum aestivum	m: Brassica napus	m: Oryza sativa	m: Brassica napus	m: Brassica oleracea	m: Oenothera berteroana	m: Arabidopsis thaliana
	P->L	2	c->t	m: Triticum aestivum	m: Oryza sativa	m: Oenothera berteroana
	F->F	3	c->t	m: Brassica napus	m: Oenothera berteroana
	S->L	2	c->t	m: Triticum aestivum	m: Brassica napus	m: Oryza sativa	m: Brassica napus	m: Oenothera berteroana
	S->L	2	c->t	m: Triticum aestivum	m: Oryza sativa	m: Oenothera berteroana
hypothetical protein ycf1
	edit aa	codon	edit nt	species
	T->M	2	c->t	c: Adiantum capillus-veneris
	C->C	3	c->t	c: Adiantum capillus-veneris
hypothetical protein ycf2
	edit aa	codon	edit nt	species
	*->R	1	t->c	c: Adiantum capillus-veneris
	L->L	1	c->t	c: Adiantum capillus-veneris
	S->F	2	c->t	c: Adiantum capillus-veneris
	*->Q	1	t->c	c: Adiantum capillus-veneris
	S->S	3	t->c	c: Adiantum capillus-veneris
	S->L	2	c->t	c: Adiantum capillus-veneris
	*->Q	1	t->c	c: Adiantum capillus-veneris
hypothetical protein ymf19
	edit aa	codon	edit nt	species
	S->L	2	c->t	m: Olea europaea subsp. europaea
	L->F	1	c->t	m: Olea europaea subsp. europaea	m: Oryza sativa	m: Triticum aestivum	m: Oryza sativa
	L->L	3	c->t	m: Oryza sativa	m: Triticum aestivum	m: Oryza sativa
	S->L	2	c->t	m: Oryza sativa	m: Triticum aestivum	m: Oryza sativa
	T->T	3	c->t	m: Oryza sativa
	L->L	3	c->t	m: Oryza sativa
	I->I	3	c->t	m: Brassica napus
	S->L	2	c->t	m: Brassica napus
	S->S	3	c->t	m: Oryza sativa
	I->I	3	c->t	m: Brassica napus
	P->L	2	c->t	m: Oryza sativa	m: Triticum aestivum	m: Oryza sativa
maturase K (intron-encoded protein)
	edit aa	codon	edit nt	species
	T->M	2	c->t	c: Adiantum capillus-veneris
	S->L	2	c->t	c: Adiantum capillus-veneris
	S->F	2	c->t	c: Adiantum capillus-veneris
	P->L	2	c->t	c: Adiantum capillus-veneris
maturase R (intron-encoded protein)
	edit aa	codon	edit nt	species
	S->L	2	c->t	m: Solanum tuberosum	m: Zea mays
	L->L	3	c->t	m: Zea mays
	P->L	2	c->t	m: Zea mays
	S->F	2	c->t	m: Zea mays	m: Arabidopsis thaliana	m: Arabidopsis thaliana
	P->S	1	c->t	m: Solanum tuberosum	m: Arabidopsis thaliana
	Q->*	1	c->t	m: Arabidopsis thaliana
	P->F	1	c->t	m: Solanum tuberosum	m: Zea mays
	P->F	2	c->t	m: Solanum tuberosum	m: Zea mays
	S->F	2	c->t	m: Arabidopsis thaliana	m: Arabidopsis thaliana
	P->L	2	c->t	m: Solanum tuberosum	m: Brassica napus	m: Arabidopsis thaliana	m: Arabidopsis thaliana
	S->L	2	c->t	m: Solanum tuberosum	m: Brassica napus
	P->L	2	c->t	m: Zea mays
	P->L	3	c->t	m: Zea mays
	A->V	2	c->t	m: Solanum tuberosum
	S->F	2	c->t	m: Solanum tuberosum	m: Brassica napus	m: Zea mays	m: Arabidopsis thaliana	m: Arabidopsis thaliana
	P->L	2	c->t	m: Solanum tuberosum	m: Brassica napus	m: Zea mays	m: Arabidopsis thaliana	m: Arabidopsis thaliana
	R->C	1	c->t	m: Brassica napus	m: Arabidopsis thaliana	m: Arabidopsis thaliana
	Y->Y	3	c->t	m: Solanum tuberosum	m: Zea mays
	H->Y	1	c->t	m: Solanum tuberosum	m: Brassica napus	m: Arabidopsis thaliana	m: Arabidopsis thaliana
	P->L	2	c->t	m: Solanum tuberosum
	P->L	2	c->t	m: Brassica napus	m: Zea mays
	P->S	1	c->t	m: Zea mays
	S->L	2	c->t	m: Solanum tuberosum	m: Brassica napus	m: Zea mays	m: Arabidopsis thaliana	m: Arabidopsis thaliana
	V->V	3	c->t	m: Zea mays
NADH dehydrogenase subunit 3
	edit aa	codon	edit nt	species
	S->L	2	c->t	m: Brassica napus	m: Zea mays	m: Triticum aestivum
	S->F	2	c->t	m: Brassica napus
	R->W	1	c->t	c: Adiantum capillus-veneris
	I->I	3	c->t	m: Zea mays
	I->I	3	c->t	m: Triticum aestivum	Sorghum bicolor
	P->L	2	c->t	m: Zea mays	m: Oryza sativa	m: Triticum aestivum	Sorghum bicolor
	P->L	1	c->t	m: Triticum aestivum	Sorghum bicolor
	P->L	1	c->t	m: Zea mays	m: Oryza sativa	m: Triticum aestivum	Sorghum bicolor
	P->L	2	c->t	m: Zea mays	m: Oryza sativa	m: Triticum aestivum	Sorghum bicolor
	L->L	1	c->t	m: Arabidopsis thaliana
	L->L	3	c->t	m: Arabidopsis thaliana
	P->L	2	c->t	m: Brassica napus	m: Zea mays	m: Oryza sativa	m: Triticum aestivum	m: Arabidopsis thaliana	Sorghum bicolor
	P->L	1	c->t	m: Zea mays	m: Oryza sativa	m: Triticum aestivum	Sorghum bicolor
	S->F	2	c->t	m: Zea mays	m: Triticum aestivum
	S->F	2	c->t	m: Brassica napus	m: Zea mays	m: Oryza sativa	m: Triticum aestivum	m: Arabidopsis thaliana	Sorghum bicolor
	H->Y	1	c->t	c: Adiantum capillus-veneris
	P->L	2	c->t	m: Zea mays	m: Oryza sativa
	P->S	1	c->t	m: Zea mays	m: Oryza sativa	m: Triticum aestivum	Sorghum bicolor
	P->F	1	c->t	m: Brassica napus	m: Zea mays	m: Oryza sativa	m: Triticum aestivum	m: Arabidopsis thaliana	Sorghum bicolor
	P->F	2	c->t	m: Brassica napus	m: Zea mays	m: Oryza sativa	m: Triticum aestivum	m: Arabidopsis thaliana	Sorghum bicolor
	S->F	2	c->t	c: Adiantum capillus-veneris
	P->L	2	c->t	m: Zea mays	m: Triticum aestivum	Sorghum bicolor
	S->F	2	c->t	m: Zea mays	m: Triticum aestivum	Sorghum bicolor
	P->S	1	c->t	m: Brassica napus	m: Zea mays	m: Oryza sativa	m: Triticum aestivum	m: Arabidopsis thaliana	Sorghum bicolor
	P->L	2	c->t	m: Brassica napus	m: Zea mays	m: Oryza sativa	m: Triticum aestivum	m: Arabidopsis thaliana	Sorghum bicolor
	L->L	1	c->t	m: Zea mays
	S->F	2	c->t	m: Zea mays	m: Oryza sativa	m: Triticum aestivum	Sorghum bicolor
	A->V	2	c->t	c: Adiantum capillus-veneris
	T->M	2	c->t	m: Zea mays
	S->F	2	c->t	m: Triticum aestivum	Sorghum bicolor
	S->L	2	c->t	m: Brassica napus	m: Zea mays	m: Oryza sativa	m: Triticum aestivum	m: Arabidopsis thaliana	Sorghum bicolor	c: Adiantum capillus-veneris
	R->W	1	c->t	m: Brassica napus	m: Zea mays	m: Oryza sativa	m: Triticum aestivum	m: Arabidopsis thaliana	Sorghum bicolor
NADH dehydrogenase subunit 4L
	edit aa	codon	edit nt	species
	T->M	2	c->t	m: Asplenium nidus	m: Beta vulgaris subsp. vulgaris	m: Zea mays subsp. mays	m: Oryza sativa	m: Triticum aestivum
	T->M	2	c->t	c: Adiantum capillus-veneris
	P->L	2	c->t	m: Brassica napus	m: Oryza sativa	m: Triticum aestivum
	V->V	3	c->t	m: Asplenium nidus
	S->F	2	c->t	m: Asplenium nidus	m: Brassica napus	m: Arabidopsis thaliana	m: Oryza sativa	m: Triticum aestivum
	S->L	2	c->t	m: Asplenium nidus
	R->W	1	c->t	m: Asplenium nidus	m: Brassica napus	m: Arabidopsis thaliana	m: Oryza sativa	m: Triticum aestivum
	T->I	2	c->t	m: Asplenium nidus
	P->L	2	c->t	m: Brassica napus	m: Arabidopsis thaliana
	P->L	2	c->t	m: Asplenium nidus
	S->L	2	c->t	m: Brassica napus	m: Arabidopsis thaliana	m: Oryza sativa	m: Triticum aestivum
	T->M	2	c->t	m: Asplenium nidus
	L->S	1	c->t	m: Asplenium nidus
	L->S	2	t->c	m: Asplenium nidus
	P->S	1	c->t	m: Brassica napus	m: Arabidopsis thaliana	m: Oryza sativa	m: Triticum aestivum
	S->L	2	c->t	m: Asplenium nidus	m: Brassica napus	m: Arabidopsis thaliana	m: Oryza sativa	m: Triticum aestivum
	P->L	2	c->t	m: Asplenium nidus
	S->L	2	c->t	m: Brassica napus
	P->L	2	c->t	m: Asplenium nidus
	S->L	2	c->t	m: Asplenium nidus	m: Brassica napus	m: Arabidopsis thaliana
	*->Q	1	t->c	m: Asplenium nidus
	S->L	2	c->t	m: Oryza sativa	m: Triticum aestivum
	L->F	1	c->t	m: Asplenium nidus
	S->L	2	c->t	m: Asplenium nidus	m: Arabidopsis thaliana	m: Oryza sativa	m: Triticum aestivum
	P->L	2	c->t	m: Arabidopsis thaliana	m: Oryza sativa	m: Triticum aestivum
	V->A	2	t->c	m: Asplenium nidus
	*->R	1	t->c	m: Asplenium nidus
	S->F	2	c->t	m: Triticum aestivum
	P->L	2	c->t	m: Asplenium nidus
	R->*	1	c->t	m: Asplenium nidus
	Q->*	1	c->t	m: Tripsacum dactyloides
NADH dehydrogenase subunit 6
	edit aa	codon	edit nt	species
	T->M	2	c->t	c: Adiantum capillus-veneris
	P->L	2	c->t	c: Adiantum capillus-veneris
	P->L	2	c->t	m: Brassica napus	m: Arabidopsis thaliana
	P->F	1	c->t	m: Zea mays	m: Oryza sativa
	P->F	2	c->t	m: Zea mays	m: Oryza sativa
	A->V	2	c->t	m: Brassica napus	m: Arabidopsis thaliana
	P->L	2	c->t	c: Adiantum capillus-veneris
	P->F	1	c->t	m: Brassica napus	m: Zea mays	m: Oryza sativa	m: Arabidopsis thaliana
	P->F	2	c->t	m: Brassica napus	m: Zea mays	m: Oryza sativa	m: Arabidopsis thaliana
	S->L	2	c->t	c: Adiantum capillus-veneris
	P->L	2	c->t	m: Brassica napus	m: Arabidopsis thaliana
	S->L	2	c->t	c: Adiantum capillus-veneris
	S->L	2	c->t	c: Adiantum capillus-veneris
	R->C	1	c->t	m: Brassica napus	m: Arabidopsis thaliana
	L->L	3	c->t	m: Zea mays
	S->F	2	c->t	m: Zea mays	m: Oryza sativa
	F->F	3	c->t	m: Zea mays
	S->F	2	c->t	m: Oryza sativa
	S->F	3	c->t	m: Oryza sativa
	P->L	2	c->t	m: Brassica napus	m: Zea mays	m: Oryza sativa	m: Arabidopsis thaliana
	P->L	2	c->t	c: Adiantum capillus-veneris
	H->Y	1	c->t	m: Brassica napus	m: Zea mays	m: Oryza sativa	m: Arabidopsis thaliana
	S->L	2	c->t	m: Brassica napus	m: Zea mays	m: Oryza sativa	m: Arabidopsis thaliana
	T->M	2	c->t	c: Adiantum capillus-veneris
	T->I	2	c->t	c: Adiantum capillus-veneris
	F->S	2	t->c	c: Adiantum capillus-veneris
	S->F	2	c->t	m: Brassica napus	m: Zea mays	m: Oryza sativa	m: Arabidopsis thaliana
	P->S	1	c->t	m: Brassica napus
	I->I	3	c->t	m: Oryza sativa
	S->L	2	c->t	m: Oryza sativa
	L->L	1	c->t	m: Oryza sativa
	D->D	3	c->t	m: Oryza sativa
	S->F	2	c->t	m: Zea mays	m: Oryza sativa
	I->I	3	c->t	m: Oryza sativa
	I->I	3	c->t	m: Oryza sativa
NADH dehydrogenase subunit 7
	edit aa	codon	edit nt	species
	T->M	2	c->t	c: Adiantum capillus-veneris
	I->I	3	c->t	m: Arabidopsis thaliana
	S->L	2	c->t	m: Triticum aestivum	m: Arabidopsis thaliana
	S->F	2	c->t	m: Triticum aestivum
	S->F	3	c->t	m: Triticum aestivum
	S->L	2	c->t	m: Triticum aestivum	m: Arabidopsis thaliana
	S->L	2	c->t	m: Triticum aestivum
	S->L	2	c->t	c: Adiantum capillus-veneris
	N->N	3	c->t	m: Triticum aestivum
	S->L	2	c->t	m: Triticum aestivum	m: Arabidopsis thaliana
	S->F	2	c->t	m: Arabidopsis thaliana
	D->D	3	c->t	m: Brassica napus	m: Arabidopsis thaliana
	T->M	2	c->t	m: Triticum aestivum
	H->Y	1	c->t	m: Brassica napus	m: Triticum aestivum	m: Arabidopsis thaliana
	S->L	2	c->t	m: Brassica napus	m: Triticum aestivum	m: Arabidopsis thaliana
	A->A	3	c->t	m: Triticum aestivum
	R->C	1	c->t	m: Brassica napus	m: Arabidopsis thaliana
	P->L	2	c->t	c: Adiantum capillus-veneris
	S->L	2	c->t	m: Brassica napus	m: Triticum aestivum	m: Arabidopsis thaliana
	S->L	2	c->t	m: Brassica napus	m: Triticum aestivum	m: Arabidopsis thaliana
	S->L	2	c->t	m: Triticum aestivum
	S->L	2	c->t	m: Triticum aestivum
	P->S	1	c->t	m: Triticum aestivum
	S->S	3	c->t	m: Triticum aestivum
	S->F	2	c->t	m: Triticum aestivum
	S->F	3	c->t	m: Triticum aestivum
	S->L	2	c->t	m: Brassica napus	m: Triticum aestivum	m: Arabidopsis thaliana
	P->S	1	c->t	m: Brassica napus	m: Triticum aestivum
	S->L	2	c->t	m: Brassica napus	m: Triticum aestivum	m: Arabidopsis thaliana
	H->Y	1	c->t	m: Brassica napus	m: Triticum aestivum	m: Arabidopsis thaliana
	S->L	2	c->t	m: Brassica napus	m: Triticum aestivum	m: Arabidopsis thaliana
	P->F	1	c->t	m: Brassica napus
	P->F	2	c->t	m: Brassica napus
	L->F	1	c->t	m: Triticum aestivum	m: Arabidopsis thaliana
	R->C	1	c->t	m: Brassica napus	m: Triticum aestivum	m: Arabidopsis thaliana
	I->I	3	c->t	m: Arabidopsis thaliana
	I->I	3	c->t	m: Arabidopsis thaliana
	P->L	2	c->t	m: Triticum aestivum
	S->L	2	c->t	m: Brassica napus	m: Triticum aestivum
	S->S	3	c->t	m: Brassica napus	m: Arabidopsis thaliana
	P->S	1	c->t	m: Triticum aestivum
	P->P	3	c->t	m: Brassica napus	m: Arabidopsis thaliana
	R->C	1	c->t	m: Brassica napus	m: Arabidopsis thaliana
	S->F	2	c->t	m: Arabidopsis thaliana
	T->I	2	c->t	c: Adiantum capillus-veneris
	S->L	2	c->t	m: Brassica napus	m: Triticum aestivum	m: Arabidopsis thaliana
	S->F	2	c->t	m: Brassica napus	m: Triticum aestivum	m: Arabidopsis thaliana
	P->L	2	c->t	m: Brassica napus	m: Triticum aestivum	m: Arabidopsis thaliana
	V->V	3	c->t	m: Brassica napus	m: Arabidopsis thaliana
	D->D	3	c->t	c: Adiantum capillus-veneris
NADH dehydrogenase subunit 9
	edit aa	codon	edit nt	species
	L->L	1	c->t	m: Triticum aestivum
	R->W	1	c->t	m: Triticum aestivum
	S->F	2	c->t	m: Brassica napus
	S->F	2	c->t	m: Triticum aestivum
	S->F	2	c->t	m: Zea mays	m: Brassica napus	m: Oryza sativa	m: Triticum aestivum	m: Solanum tuberosum	m: Arabidopsis thaliana
	Y->Y	3	c->t	m: Triticum aestivum
	P->L	2	c->t	m: Zea mays	m: Oryza sativa	m: Triticum aestivum
	S->L	2	c->t	m: Zea mays	m: Brassica napus	m: Oryza sativa	m: Triticum aestivum	m: Solanum tuberosum	m: Arabidopsis thaliana
	H->Y	1	c->t	m: Zea mays	m: Brassica napus	m: Oryza sativa	m: Triticum aestivum	m: Arabidopsis thaliana
	H->Y	1	c->t	m: Zea mays	m: Oryza sativa	m: Triticum aestivum
	P->S	1	c->t	m: Zea mays	m: Brassica napus	m: Oryza sativa	m: Triticum aestivum	m: Arabidopsis thaliana
	P->L	2	c->t	m: Solanum tuberosum
	P->L	2	c->t	m: Zea mays	m: Oryza sativa
	R->W	1	c->t	m: Zea mays	m: Brassica napus	m: Oryza sativa	m: Triticum aestivum	m: Solanum tuberosum	m: Arabidopsis thaliana
	S->F	2	c->t	m: Zea mays	m: Oryza sativa	m: Triticum aestivum
	S->F	2	c->t	m: Zea mays	m: Oryza sativa	m: Triticum aestivum	m: Solanum tuberosum
	S->L	2	c->t	m: Zea mays	m: Brassica napus	m: Oryza sativa	m: Triticum aestivum	m: Solanum tuberosum	m: Arabidopsis thaliana
	L->F	1	c->t	m: Brassica napus	m: Solanum tuberosum	m: Arabidopsis thaliana
NADH dehydrogenase subunit 1
	edit aa	codon	edit nt	species
	S->L	2	c->t	c: Hordeum vulgare subsp. vulgare
	S->L	2	c->t	c: Hordeum vulgare subsp. vulgare
	T->M	2	c->t	m: Oryza sativa	m: Zea mays subsp. mays	m: Triticum aestivum
	T->M	2	c->t	c: Adiantum capillus-veneris
	S->L	2	c->t	c: Adiantum capillus-veneris
	A->V	2	c->t	c: Adiantum capillus-veneris
	*->R	1	t->c	c: Adiantum capillus-veneris
	S->F	2	c->t	m: Oryza sativa	m: Triticum aestivum	m: Petunia x hybrida
	R->W	1	c->t	m: Petunia x hybrida
	P->L	1	c->t	m: Oryza sativa	m: Triticum aestivum	m: Petunia x hybrida
	P->L	2	c->t	m: Oryza sativa	m: Triticum aestivum	m: Petunia x hybrida
	S->L	2	c->t	c: Adiantum capillus-veneris
	S->L	2	c->t	c: Hordeum vulgare	c: Hordeum vulgare subsp. vulgare	c: Hordeum vulgare subsp. vulgare	m: Asplenium nidus
	*->R	1	t->c	m: Ophioglossum lusitanicum	m: Adiantum sp. Qiu 95118	m: Asplenium nidus	m: Anthoceros agrestis	m: Megaceros tosanus	m: Phaeoceros carolinianus	m: Notothylas breutelii	m: Asplenium nidus
	*->Q	1	t->c	m: Isoetes sp. Qiu 96272	m: Adiantum sp. Qiu 95118	m: Asplenium nidus	m: Anthoceros agrestis	m: Megaceros tosanus	m: Phaeoceros carolinianus	m: Notothylas breutelii	m: Asplenium nidus
	V->V	3	c->t	m: Petunia x hybrida
	P->S	1	c->t	m: Triticum aestivum
	P->F	1	c->t	m: Isoetes lacustris
	P->F	2	c->t	m: Isoetes lacustris
	P->L	2	c->t	m: Isoetes lacustris
	P->F	1	c->t	m: Isoetes lacustris
	P->F	2	c->t	m: Isoetes lacustris
	P->S	1	c->t	m: Triticum aestivum
	P->S	3	c->t	m: Triticum aestivum
	S->S	3	c->t	m: Petunia x hybrida
	P->L	1	c->t	m: Isoetes lacustris
	P->L	2	c->t	m: Isoetes lacustris
	S->L	2	c->t	c: Hordeum vulgare	c: Hordeum vulgare subsp. vulgare
	R->C	1	c->t	m: Petunia x hybrida
	T->M	2	c->t	m: Isoetes lacustris
	S->L	2	c->t	m: Triticum aestivum	m: Petunia x hybrida
	L->P	2	t->c	m: Isoetes lacustris
	S->F	2	c->t	m: Isoetes lacustris
	S->L	2	c->t	m: Isoetes lacustris
	*->Q	1	t->c	m: Huperzia lucidula	m: Ophioglossum lusitanicum	m: Adiantum sp. Qiu 95118	m: Asplenium nidus	m: Anthoceros agrestis	m: Phaeoceros carolinianus	m: Notothylas breutelii	m: Asplenium nidus
	*->Q	1	t->c	m: Ophioglossum lusitanicum	m: Adiantum sp. Qiu 95118	m: Asplenium nidus	m: Anthoceros agrestis	m: Phaeoceros carolinianus	m: Notothylas breutelii	m: Asplenium nidus
	R->W	1	c->t	m: Isoetes lacustris
	S->F	2	c->t	m: Triticum aestivum	m: Petunia x hybrida
	S->F	3	c->t	m: Petunia x hybrida
	S->P	1	t->c	m: Isoetes lacustris
	L->F	1	c->t	m: Isoetes lacustris
	P->P	3	c->t	m: Triticum aestivum
	A->V	2	c->t	m: Isoetes lacustris
	F->F	3	c->t	m: Petunia x hybrida
	L->F	1	c->t	m: Triticum aestivum
	P->S	1	c->t	m: Isoetes lacustris
	P->S	1	c->t	m: Triticum aestivum
	R->C	1	c->t	m: Triticum aestivum	m: Petunia x hybrida
	L->S	2	t->c	m: Asplenium nidus
	H->Y	1	c->t	m: Isoetes lacustris
	S->F	2	c->t	m: Triticum aestivum
	P->S	1	c->t	m: Isoetes lacustris
	F->S	2	t->c	m: Isoetes lacustris
	S->L	2	c->t	m: Petunia x hybrida
	T->M	2	c->t	m: Isoetes lacustris
	V->V	3	c->t	m: Osmunda regalis
	*->Q	1	t->c	m: Huperzia lucidula
	R->W	1	c->t	m: Isoetes lacustris
	P->S	1	c->t	m: Isoetes lacustris
	P->S	1	c->t	m: Isoetes lacustris
	S->F	2	c->t	m: Triticum aestivum	m: Petunia x hybrida
	Y->Y	3	c->t	m: Isoetes lacustris
	S->F	2	c->t	m: Petunia x hybrida	m: Osmunda regalis
	S->L	2	c->t	m: Isoetes lacustris
	P->L	2	c->t	m: Asplenium nidus
	P->S	1	c->t	m: Osmunda regalis
	H->Y	1	c->t	c: Adiantum capillus-veneris
	S->L	2	c->t	c: Adiantum capillus-veneris
	P->L	2	c->t	c: Adiantum capillus-veneris
	P->L	2	c->t	m: Arabidopsis thaliana
	S->L	2	c->t	m: Triticum aestivum
	S->F	2	c->t	m: Petunia x hybrida
	P->L	2	c->t	m: Triticum aestivum	m: Petunia x hybrida	m: Arabidopsis thaliana
	P->L	2	c->t	m: Petunia x hybrida	m: Arabidopsis thaliana
	L->L	1	c->t	m: Arabidopsis thaliana
	S->F	2	c->t	m: Petunia x hybrida
	*->Q	1	t->c	m: Polytrichum juniperinum
	S->L	2	c->t	m: Arabidopsis thaliana
	L->F	1	c->t	m: Petunia x hybrida	m: Arabidopsis thaliana
	L->L	1	c->t	m: Petunia x hybrida
	R->W	1	c->t	m: Petunia x hybrida	m: Arabidopsis thaliana
	*->Q	1	t->c	m: Polytrichum juniperinum
	F->F	3	c->t	m: Petunia x hybrida
	Y->Y	3	t->c	m: Polytrichum juniperinum
	L->L	1	c->t	m: Petunia x hybrida
	R->W	1	c->t	m: Petunia x hybrida	m: Arabidopsis thaliana
	P->S	1	c->t	m: Petunia x hybrida	m: Arabidopsis thaliana
	S->L	2	c->t	c: Adiantum capillus-veneris
	S->L	2	c->t	c: Adiantum capillus-veneris
	S->F	2	c->t	c: Hordeum vulgare subsp. vulgare
NADH dehydrogenase subunit 2
	edit aa	codon	edit nt	species
	T->M	2	c->t	c: Adiantum capillus-veneris
	S->F	2	c->t	m: Triticum aestivum	m: Triticum aestivum	m: Arabidopsis thaliana
	S->F	2	c->t	m: Arabidopsis thaliana
	S->F	3	c->t	m: Arabidopsis thaliana
	A->V	2	c->t	c: Adiantum capillus-veneris
	A->V	3	c->t	c: Adiantum capillus-veneris
	S->L	2	c->t	c: Hordeum vulgare	c: Arabidopsis thaliana
	H->Y	1	c->t	m: Oryza sativa
	T->T	3	c->t	c: Adiantum capillus-veneris
	S->L	2	c->t	c: Adiantum capillus-veneris
	F->F	3	c->t	m: Triticum aestivum	m: Triticum aestivum
	S->F	2	c->t	m: Arabidopsis thaliana
	S->F	2	c->t	m: Arabidopsis thaliana
	F->F	3	c->t	m: Oryza sativa
	S->F	2	c->t	m: Triticum aestivum	m: Triticum aestivum
	V->V	3	c->t	m: Oryza sativa
	P->L	2	c->t	m: Triticum aestivum	m: Triticum aestivum	m: Arabidopsis thaliana
	F->F	3	c->t	m: Oryza sativa
	P->S	1	c->t	m: Triticum aestivum	m: Triticum aestivum	m: Arabidopsis thaliana
	R->C	1	c->t	m: Triticum aestivum	m: Triticum aestivum	m: Arabidopsis thaliana
	P->S	1	c->t	m: Triticum aestivum	m: Triticum aestivum
	H->Y	1	c->t	m: Triticum aestivum	m: Triticum aestivum	m: Arabidopsis thaliana
	A->A	3	c->t	m: Arabidopsis thaliana
	S->F	2	c->t	c: Ginkgo biloba
	P->L	2	c->t	m: Isoetes lacustris	c: Hordeum vulgare	c: Acorus calamus	c: Ceratophyllum demersum	c: Hamamelis mollis	c: Magnolia grandiflora	c: Narcissus pseudonarcissus	c: Nymphaea caerulea	c: Arabidopsis thaliana
	P->L	3	c->t	m: Isoetes lacustris
	P->L	2	c->t	m: Arabidopsis thaliana
	S->L	2	c->t	m: Isoetes lacustris
	R->C	1	c->t	m: Isoetes lacustris
	S->F	2	c->t	m: Isoetes lacustris
	H->Y	1	c->t	m: Isoetes lacustris
	C->C	3	c->t	c: Adiantum capillus-veneris
	P->S	1	c->t	m: Isoetes lacustris
	T->T	3	c->t	c: Adiantum capillus-veneris
	P->S	1	c->t	m: Isoetes lacustris
	T->T	3	c->t	m: Oryza sativa
	G->G	3	c->t	m: Arabidopsis thaliana
	S->L	2	c->t	m: Triticum aestivum	m: Triticum aestivum	m: Isoetes lacustris	m: Arabidopsis thaliana	m: Oryza sativa
	T->M	2	c->t	c: Adiantum capillus-veneris	c: Ceratophyllum demersum	c: Hamamelis mollis	c: Magnolia grandiflora	c: Narcissus pseudonarcissus	c: Nymphaea caerulea	c: Phaseolus vulgaris
	S->F	2	c->t	m: Isoetes lacustris
	S->L	2	c->t	c: Osmunda claytoniana
	S->L	2	c->t	c: Adiantum capillus-veneris
	P->S	1	c->t	m: Triticum aestivum	m: Triticum aestivum
	S->S	3	c->t	m: Arabidopsis thaliana
	P->S	1	c->t	m: Isoetes lacustris
	P->L	2	c->t	c: Adiantum capillus-veneris
	S->L	2	c->t	m: Isoetes lacustris
	H->Y	1	c->t	c: Hordeum vulgare	c: Acorus calamus	c: Ceratophyllum demersum	c: Hamamelis mollis	c: Magnolia grandiflora	c: Narcissus pseudonarcissus	c: Pisum sativum	c: Phaseolus vulgaris	c: Arabidopsis thaliana
	S->L	2	c->t	m: Oryza sativa
	G->G	3	c->t	m: Isoetes lacustris
	Y->Y	3	c->t	m: Oryza sativa
	R->C	1	c->t	m: Isoetes lacustris	m: Marsilea drummondii
	L->F	1	c->t	c: Ginkgo biloba
	P->S	1	c->t	m: Isoetes lacustris
	S->S	3	c->t	m: Arabidopsis thaliana
	T->M	2	c->t	m: Isoetes lacustris
	S->L	2	c->t	c: Adiantum capillus-veneris
	P->L	2	c->t	c: Psilotum nudum
	P->L	2	c->t	c: Adiantum capillus-veneris
	S->L	2	c->t	c: Hordeum vulgare	c: Hamamelis mollis	c: Magnolia grandiflora	c: Narcissus pseudonarcissus	c: Nymphaea caerulea
	S->F	2	c->t	m: Isoetes lacustris
	S->L	2	c->t	m: Isoetes lacustris
	T->T	3	c->t	m: Arabidopsis thaliana
	I->I	3	c->t	m: Oryza sativa
	I->I	3	c->t	m: Triticum aestivum	m: Triticum aestivum
	*->Q	1	t->c	m: Isoetes lacustris
	S->S	3	c->t	m: Oryza sativa
	P->L	2	c->t	m: Isoetes lacustris
	S->F	2	c->t	m: Arabidopsis thaliana	c: Hordeum vulgare	c: Dioon edule	c: Ginkgo biloba	c: Narcissus pseudonarcissus	c: Nymphaea caerulea
	L->F	1	c->t	m: Isoetes lacustris
	P->S	1	c->t	m: Isoetes lacustris
	P->S	3	c->t	m: Isoetes lacustris
	F->F	3	c->t	m: Triticum aestivum	m: Triticum aestivum
	P->L	2	c->t	c: Osmunda claytoniana
	P->L	3	c->t	c: Osmunda claytoniana
	P->L	2	c->t	c: Hordeum vulgare	c: Ceratophyllum demersum	c: Hamamelis mollis	c: Magnolia grandiflora	c: Narcissus pseudonarcissus	c: Nymphaea caerulea	c: Pisum sativum	c: Phaseolus vulgaris
	S->F	2	c->t	c: Hamamelis mollis	c: Magnolia grandiflora	c: Osmunda claytoniana	c: Pisum sativum	c: Phaseolus vulgaris	c: Arabidopsis thaliana
	Y->Y	3	c->t	m: Oryza sativa
	S->F	2	c->t	c: Osmunda claytoniana
	S->F	2	c->t	m: Triticum aestivum	m: Triticum aestivum
	S->L	2	c->t	c: Hordeum vulgare	c: Acorus calamus	c: Ceratophyllum demersum	c: Cryptomeria japonica	c: Hamamelis mollis	c: Magnolia grandiflora	c: Narcissus pseudonarcissus	c: Nymphaea caerulea	c: Thujopsis dolabrata	c: Pisum sativum	c: Phaseolus vulgaris	c: Arabidopsis thaliana
	S->L	2	c->t	c: Hordeum vulgare	c: Acorus calamus	c: Ceratophyllum demersum	c: Hamamelis mollis	c: Magnolia grandiflora	c: Narcissus pseudonarcissus	c: Nymphaea caerulea	c: Pisum sativum	c: Phaseolus vulgaris	c: Arabidopsis thaliana
	S->L	2	c->t	m: Triticum aestivum	m: Triticum aestivum	c: Bazzania trilobata
	P->L	2	c->t	c: Bazzania trilobata
	S->F	2	c->t	m: Triticum aestivum	m: Triticum aestivum	m: Arabidopsis thaliana
	P->L	2	c->t	m: Oryza sativa
	P->L	3	c->t	m: Oryza sativa
	*->Q	1	t->c	m: Plagiopus oederi
	P->L	2	c->t	m: Triticum aestivum	m: Triticum aestivum	m: Arabidopsis thaliana
	H->Y	1	c->t	m: Triticum aestivum	m: Triticum aestivum	m: Arabidopsis thaliana
	R->C	1	c->t	m: Triticum aestivum	m: Triticum aestivum	m: Arabidopsis thaliana
	T->I	2	c->t	m: Triticum aestivum	m: Triticum aestivum	m: Arabidopsis thaliana
	S->L	2	c->t	m: Triticum aestivum	m: Triticum aestivum
	P->L	1	c->t	m: Triticum aestivum	m: Triticum aestivum
	P->L	2	c->t	m: Triticum aestivum	m: Triticum aestivum
	S->L	2	c->t	m: Arabidopsis thaliana
	S->L	2	c->t	m: Triticum aestivum	m: Triticum aestivum	m: Arabidopsis thaliana
	F->F	3	c->t	m: Arabidopsis thaliana
	H->Y	1	c->t	c: Arabidopsis thaliana
	P->L	1	c->t	m: Triticum aestivum	m: Triticum aestivum	m: Arabidopsis thaliana
	P->L	2	c->t	m: Triticum aestivum	m: Triticum aestivum	m: Arabidopsis thaliana
	R->C	1	c->t	m: Triticum aestivum	m: Triticum aestivum	m: Arabidopsis thaliana
	A->V	2	c->t	m: Triticum aestivum	m: Triticum aestivum
	T->I	2	c->t	m: Triticum aestivum	m: Triticum aestivum
	S->L	2	c->t	m: Triticum aestivum	m: Triticum aestivum	m: Arabidopsis thaliana
	S->F	2	c->t	m: Triticum aestivum	m: Triticum aestivum	m: Arabidopsis thaliana
	S->F	3	c->t	m: Triticum aestivum	m: Triticum aestivum
	P->L	1	c->t	m: Triticum aestivum	m: Triticum aestivum
	P->L	2	c->t	m: Triticum aestivum	m: Triticum aestivum
	P->L	2	c->t	c: Hordeum vulgare	c: Arabidopsis thaliana
	P->P	3	c->t	m: Triticum aestivum	m: Triticum aestivum
	P->S	1	c->t	m: Triticum aestivum	m: Triticum aestivum
	S->L	2	c->t	m: Triticum aestivum	m: Triticum aestivum	m: Arabidopsis thaliana
NADH dehydrogenase subunit 4
	edit aa	codon	edit nt	species
	T->M	2	c->t	c: Allium sativum	c: Allium cepa	c: Allium cepa	c: Allium porrum	c: Aloe vera
	R->W	1	c->t	c: Adiantum capillus-veneris
	S->F	2	c->t	m: Arabidopsis thaliana	m: Brassica napus
	P->L	2	c->t	m: Triticum aestivum	m: Oryza sativa
	S->L	2	c->t	c: Allium sativum	c: Allium cepa	c: Allium cepa	c: Aloe vera
	T->I	2	c->t	m: Arabidopsis thaliana	m: Brassica napus	m: Triticum aestivum	m: Oryza sativa
	P->L	2	c->t	m: Brassica napus	m: Triticum aestivum
	F->F	3	c->t	m: Arabidopsis thaliana
	P->L	2	c->t	m: Arabidopsis thaliana	m: Brassica napus	m: Triticum aestivum
	L->L	1	c->t	m: Arabidopsis thaliana	m: Brassica napus
	P->L	2	c->t	c: Adiantum capillus-veneris
	P->S	1	c->t	m: Triticum aestivum	m: Oryza sativa
	P->L	2	c->t	m: Arabidopsis thaliana	m: Brassica napus	m: Triticum aestivum
	P->L	2	c->t	m: Arabidopsis thaliana	m: Brassica napus	m: Triticum aestivum	m: Oryza sativa
	R->W	1	c->t	m: Arabidopsis thaliana	m: Brassica napus	m: Triticum aestivum	m: Oryza sativa
	S->F	2	c->t	m: Arabidopsis thaliana	m: Brassica napus	m: Triticum aestivum	m: Oryza sativa
	S->L	2	c->t	m: Arabidopsis thaliana	m: Brassica napus	m: Triticum aestivum	m: Oryza sativa
	T->I	2	c->t	m: Arabidopsis thaliana	m: Brassica napus	m: Triticum aestivum	m: Oryza sativa
	R->C	1	c->t	m: Arabidopsis thaliana	m: Brassica napus	m: Triticum aestivum	m: Oryza sativa
	F->F	3	c->t	m: Arabidopsis thaliana
	S->F	2	c->t	m: Triticum aestivum	m: Oryza sativa
	R->C	1	c->t	m: Arabidopsis thaliana	m: Brassica napus
	P->L	2	c->t	m: Triticum aestivum	m: Oryza sativa
	L->L	1	c->t	m: Arabidopsis thaliana
	L->F	1	c->t	m: Triticum aestivum	m: Oryza sativa
	P->F	1	c->t	m: Brassica napus
	P->F	2	c->t	m: Brassica napus
	S->F	2	c->t	m: Triticum aestivum	m: Oryza sativa
	P->L	2	c->t	m: Arabidopsis thaliana	m: Brassica napus	m: Triticum aestivum	m: Oryza sativa
	S->L	2	c->t	m: Arabidopsis thaliana	m: Brassica napus
	S->F	2	c->t	m: Arabidopsis thaliana	m: Brassica napus
	S->F	2	c->t	m: Brassica napus
	P->L	2	c->t	m: Arabidopsis thaliana	m: Brassica napus
	H->Y	1	c->t	m: Arabidopsis thaliana	m: Brassica napus
	S->F	2	c->t	m: Arabidopsis thaliana	m: Brassica napus
	S->L	2	c->t	c: Hordeum vulgare subsp. vulgare
	S->L	2	c->t	m: Arabidopsis thaliana	m: Brassica napus
	P->L	2	c->t	m: Triticum aestivum	m: Oryza sativa
	P->L	2	c->t	m: Arabidopsis thaliana
	P->S	1	c->t	m: Arabidopsis thaliana
	Y->Y	3	c->t	m: Arabidopsis thaliana
	L->F	1	c->t	m: Arabidopsis thaliana
	S->L	2	c->t	m: Arabidopsis thaliana
	P->L	2	c->t	c: Adiantum capillus-veneris
	S->L	2	c->t	m: Arabidopsis thaliana
	S->F	2	c->t	m: Arabidopsis thaliana	m: Triticum aestivum	m: Oryza sativa
	R->W	1	c->t	m: Arabidopsis thaliana	m: Triticum aestivum	m: Oryza sativa
	H->Y	1	c->t	m: Arabidopsis thaliana	m: Triticum aestivum	m: Oryza sativa
	P->L	2	c->t	m: Arabidopsis thaliana	m: Triticum aestivum	m: Oryza sativa
	P->L	1	c->t	m: Triticum aestivum	m: Oryza sativa
NADH dehydrogenase subunit 5
	edit aa	codon	edit nt	species
	S->L	2	c->t	c: Adiantum capillus-veneris
	L->P	2	t->c	m: Anthoceros punctatus
	I->I	3	t->c	m: Anthoceros punctatus
	F->F	3	c->t	m: Anthoceros punctatus
	H->H	3	t->c	m: Anthoceros punctatus
	F->F	3	c->t	m: Anthoceros punctatus
	H->H	3	c->t	m: Anthoceros punctatus
	A->V	2	c->t	m: Anthoceros punctatus
	A->V	3	c->t	m: Anthoceros punctatus
	A->A	3	c->t	m: Anthoceros punctatus
	L->S	1	c->t	m: Anthoceros punctatus
	L->S	2	t->c	m: Anthoceros punctatus
	S->S	3	c->t	m: Anthoceros punctatus
	T->M	2	c->t	c: Adiantum capillus-veneris
	S->F	2	c->t	m: Anthoceros punctatus
	S->F	3	t->c	m: Anthoceros punctatus
	F->F	3	c->t	m: Anthoceros punctatus
	V->V	3	c->t	m: Anthoceros punctatus
	F->F	3	c->t	m: Anthoceros punctatus
	P->L	2	c->t	m: Oenothera berteroana
	M->T	2	t->c	m: Anthoceros punctatus
	L->S	2	t->c	m: Anthoceros punctatus
	A->A	3	c->t	m: Anthoceros punctatus
	P->L	2	c->t	m: Oenothera berteroana
	I->I	3	c->t	m: Anthoceros punctatus
	S->F	2	c->t	m: Oenothera berteroana
	P->P	3	c->t	m: Anthoceros punctatus
	S->F	2	c->t	m: Anthoceros punctatus
	S->F	3	c->t	m: Anthoceros punctatus
	*->R	1	t->c	m: Anthoceros husnotii
	P->F	1	c->t	m: Anthoceros husnotii
	P->F	2	c->t	m: Anthoceros husnotii
	L->F	1	c->t	m: Oenothera berteroana
	T->T	3	c->t	c: Adiantum capillus-veneris
	P->F	1	c->t	m: Anthoceros husnotii
	P->F	2	c->t	m: Anthoceros husnotii
	T->M	2	c->t	m: Moerckia flotoviana
	P->L	2	c->t	m: Moerckia flotoviana
	S->L	2	c->t	c: Adiantum capillus-veneris
	S->F	2	c->t	m: Moerckia flotoviana	m: Anthoceros husnotii	m: Oenothera berteroana
	S->F	3	c->t	m: Moerckia flotoviana
	*->Q	1	t->c	m: Anthoceros husnotii
	P->S	1	c->t	m: Moerckia flotoviana
	L->S	2	t->c	m: Anthoceros husnotii
	S->L	2	c->t	m: Anthoceros husnotii	m: Anthoceros punctatus
	*->R	1	t->c	m: Anthoceros husnotii
	C->C	3	c->t	m: Anthoceros punctatus
	*->Q	1	t->c	m: Anthoceros husnotii
	I->I	3	t->c	m: Anthoceros punctatus
	I->T	2	t->c	m: Anthoceros punctatus
	T->I	2	c->t	m: Oenothera berteroana
	S->L	2	c->t	m: Anthoceros punctatus
	P->L	2	c->t	m: Oenothera berteroana
	C->C	3	t->c	m: Anthoceros punctatus
	S->S	3	t->c	m: Anthoceros punctatus
	P->L	2	c->t	m: Oenothera berteroana
	F->F	3	c->t	m: Anthoceros punctatus
	L->S	2	t->c	m: Anthoceros punctatus
	C->C	3	t->c	m: Anthoceros punctatus
	S->L	2	c->t	m: Oenothera berteroana
	R->C	1	c->t	m: Moerckia flotoviana	m: Oenothera berteroana
	S->F	2	c->t	m: Moerckia flotoviana
	*->Q	1	t->c	m: Anthoceros husnotii
	I->T	2	t->c	m: Anthoceros husnotii
	P->L	2	c->t	m: Anthoceros punctatus
	L->L	3	c->t	m: Anthoceros punctatus
	A->A	3	c->t	m: Moerckia flotoviana
	R->C	1	c->t	m: Oenothera berteroana
	*->R	1	t->c	c: Adiantum capillus-veneris
	A->A	3	c->t	m: Moerckia flotoviana
	R->C	1	c->t	m: Moerckia flotoviana
	F->S	2	t->c	m: Anthoceros husnotii
	*->Q	1	t->c	m: Anthoceros husnotii
	S->L	2	c->t	m: Oenothera berteroana
	R->W	1	c->t	m: Moerckia flotoviana
	S->L	2	c->t	m: Oenothera berteroana
	V->A	2	t->c	m: Anthoceros husnotii
	S->F	2	c->t	m: Anthoceros punctatus
	S->F	3	t->c	m: Anthoceros punctatus
	H->Y	1	c->t	m: Anthoceros punctatus
	H->Y	3	t->c	m: Anthoceros punctatus
	T->M	2	c->t	m: Moerckia flotoviana
	I->I	3	c->t	m: Anthoceros punctatus
	S->F	2	c->t	m: Moerckia flotoviana	m: Anthoceros husnotii
	T->M	2	c->t	m: Moerckia flotoviana
	L->S	1	c->t	m: Anthoceros husnotii
	L->S	2	t->c	m: Anthoceros husnotii
	L->P	2	t->c	m: Anthoceros husnotii
	P->S	1	c->t	m: Oenothera berteroana
	L->S	2	t->c	m: Anthoceros punctatus
	S->F	2	c->t	m: Anthoceros punctatus
	T->T	3	c->t	m: Anthoceros husnotii
	S->F	2	c->t	m: Oenothera berteroana	m: Anthoceros punctatus
	S->F	3	c->t	m: Anthoceros punctatus
	T->M	2	c->t	m: Oenothera berteroana
	M->T	2	t->c	m: Anthoceros husnotii
	P->S	1	c->t	m: Anthoceros husnotii
	F->F	3	c->t	m: Moerckia flotoviana
	S->L	2	c->t	m: Moerckia flotoviana
	V->A	2	t->c	m: Anthoceros punctatus
	P->S	1	c->t	m: Moerckia flotoviana
	F->S	2	t->c	m: Anthoceros husnotii
	I->T	2	t->c	m: Anthoceros husnotii
	S->L	2	c->t	m: Moerckia flotoviana
	S->L	2	c->t	c: Adiantum capillus-veneris
	R->C	1	c->t	m: Moerckia flotoviana
	S->L	2	c->t	m: Moerckia flotoviana
	Y->H	1	t->c	m: Anthoceros husnotii
	S->L	2	c->t	m: Anthoceros punctatus
	S->F	2	c->t	m: Anthoceros punctatus
	P->L	2	c->t	m: Anthoceros husnotii
	S->F	2	c->t	m: Anthoceros husnotii
	P->S	1	c->t	m: Anthoceros husnotii
	S->S	3	c->t	m: Anthoceros punctatus
	*->Q	1	t->c	m: Anthoceros husnotii
	P->L	2	c->t	m: Anthoceros punctatus
	P->L	2	c->t	m: Anthoceros punctatus
	P->L	2	c->t	c: Adiantum capillus-veneris
	P->L	1	c->t	m: Anthoceros husnotii
	P->L	2	c->t	m: Anthoceros husnotii
	H->Y	1	c->t	m: Moerckia flotoviana
	L->L	1	c->t	m: Moerckia flotoviana
	P->L	2	c->t	m: Moerckia flotoviana	m: Anthoceros husnotii
	F->F	3	c->t	m: Moerckia flotoviana
	P->P	3	t->c	m: Anthoceros punctatus
	H->Y	1	c->t	m: Anthoceros husnotii
	F->S	2	t->c	m: Anthoceros husnotii
	S->F	2	c->t	m: Moerckia flotoviana
	L->L	1	c->t	m: Moerckia flotoviana
	T->T	3	c->t	m: Moerckia flotoviana
	L->F	1	c->t	m: Moerckia flotoviana
	P->L	2	c->t	m: Moerckia flotoviana
	*->R	1	t->c	m: Anthoceros husnotii
	*->R	1	t->c	m: Anthoceros husnotii
	L->P	2	t->c	m: Anthoceros husnotii
	S->L	2	c->t	m: Oenothera berteroana
	S->F	2	c->t	m: Isoetes lacustris
	S->F	3	c->t	m: Isoetes lacustris
	R->W	1	c->t	m: Isoetes lacustris
	A->A	3	t->c	m: Isoetes lacustris
	P->L	2	c->t	m: Isoetes lacustris	m: Arabidopsis thaliana	m: Oenothera berteroana
	F->F	3	c->t	m: Isoetes lacustris
	L->F	1	c->t	m: Oenothera berteroana
	*->Q	1	t->c	m: Isoetes lacustris
	T->T	3	c->t	m: Isoetes lacustris
	T->I	2	c->t	m: Arabidopsis thaliana	m: Oenothera berteroana
	P->L	2	c->t	m: Isoetes lacustris
	P->L	2	c->t	m: Oenothera berteroana
	S->F	2	c->t	m: Isoetes lacustris
	P->L	2	c->t	m: Isoetes lacustris
	S->L	2	c->t	m: Arabidopsis thaliana	m: Oenothera berteroana
	P->F	1	c->t	m: Isoetes lacustris
	P->F	2	c->t	m: Isoetes lacustris
	S->F	2	c->t	m: Oenothera berteroana
	P->L	2	c->t	m: Oenothera berteroana
	S->L	2	c->t	m: Isoetes lacustris
	H->Y	1	c->t	m: Isoetes lacustris
	S->F	2	c->t	m: Isoetes lacustris
	R->W	1	c->t	m: Isoetes lacustris
	L->F	1	c->t	m: Isoetes lacustris
	H->Y	1	c->t	m: Isoetes lacustris
	S->F	2	c->t	m: Isoetes lacustris
	S->L	2	c->t	m: Arabidopsis thaliana
	S->F	2	c->t	m: Arabidopsis thaliana	m: Oenothera berteroana
	R->C	1	c->t	m: Arabidopsis thaliana	m: Oenothera berteroana
	D->D	3	c->t	m: Arabidopsis thaliana
	S->L	2	c->t	m: Arabidopsis thaliana
orf114
	edit aa	codon	edit nt	species
	V->V	3	c->t	m: Arabidopsis thaliana
	F->F	3	c->t	m: Arabidopsis thaliana
orf240a
	edit aa	codon	edit nt	species
	R->W	1	c->t	m: Arabidopsis thaliana
orf25
	edit aa	codon	edit nt	species
	L->L	1	c->t	m: Zea mays
	P->L	2	c->t	m: Zea mays	m: Oryza sativa
	S->F	2	c->t	m: Zea mays	m: Oryza sativa
	S->L	2	c->t	m: Zea mays	m: Oryza sativa
	P->S	1	c->t	m: Zea mays	m: Oryza sativa
	S->L	2	c->t	m: Brassica napus	m: Zea mays	m: Oryza sativa	m: Brassica oleracea	m: Arabidopsis thaliana
	R->C	1	c->t	m: Zea mays	m: Oryza sativa
	I->I	3	c->t	m: Brassica napus	m: Brassica oleracea	m: Arabidopsis thaliana
	S->L	2	c->t	m: Brassica napus	m: Brassica oleracea	m: Arabidopsis thaliana
	P->L	2	c->t	m: Brassica napus	m: Oryza sativa	m: Brassica oleracea	m: Arabidopsis thaliana
	P->L	1	c->t	m: Brassica napus	m: Brassica oleracea	m: Arabidopsis thaliana
	P->L	2	c->t	m: Brassica napus	m: Brassica oleracea	m: Arabidopsis thaliana
	S->L	2	c->t	m: Zea mays
	C->C	3	c->t	m: Zea mays
	S->L	2	c->t	m: Brassica napus	m: Zea mays	m: Oryza sativa	m: Brassica oleracea	m: Arabidopsis thaliana
	T->I	2	c->t	m: Brassica napus	m: Zea mays	m: Oryza sativa	m: Brassica oleracea	m: Arabidopsis thaliana
	S->F	2	c->t	m: Zea mays
orfX
	edit aa	codon	edit nt	species
	H->Y	1	c->t	m: Brassica napus
	S->L	2	c->t	m: Brassica napus	m: Oenothera berteroana	m: Arabidopsis thaliana
	P->L	2	c->t	m: Oryza sativa
	L->L	1	c->t	m: Oryza sativa
	S->F	2	c->t	m: Oryza sativa
	R->W	1	c->t	m: Brassica napus	m: Oryza sativa	m: Oenothera berteroana
	I->I	3	c->t	m: Oryza sativa
	R->C	1	c->t	m: Oryza sativa	m: Oenothera berteroana
	F->F	3	c->t	m: Oenothera berteroana	m: Arabidopsis thaliana
	P->S	1	c->t	m: Brassica napus	m: Oenothera berteroana	m: Arabidopsis thaliana
	S->L	2	c->t	m: Oryza sativa
	S->F	2	c->t	m: Brassica napus	m: Oryza sativa	m: Oenothera berteroana	m: Arabidopsis thaliana
	P->L	2	c->t	m: Brassica napus	m: Oryza sativa	m: Arabidopsis thaliana
	S->L	2	c->t	m: Brassica napus	m: Arabidopsis thaliana
	S->L	2	c->t	m: Arabidopsis thaliana
	R->C	1	c->t	m: Oryza sativa
	S->L	2	c->t	m: Oryza sativa	m: Oenothera berteroana
	P->L	2	c->t	m: Oryza sativa
	S->F	2	c->t	m: Oenothera berteroana
	P->S	1	c->t	m: Oryza sativa	m: Oenothera berteroana
	S->L	2	c->t	m: Oryza sativa
	H->Y	1	c->t	m: Oryza sativa	m: Oenothera berteroana
	S->L	2	c->t	m: Oryza sativa
	L->F	1	c->t	m: Brassica napus	m: Oryza sativa	m: Arabidopsis thaliana
	H->Y	1	c->t	m: Brassica napus	m: Oryza sativa	m: Arabidopsis thaliana
	S->F	2	c->t	m: Brassica napus	m: Oryza sativa	m: Arabidopsis thaliana
	R->C	1	c->t	m: Brassica napus	m: Oryza sativa	m: Arabidopsis thaliana
	S->S	3	c->t	m: Oenothera berteroana
	P->F	1	c->t	m: Brassica napus
	P->F	2	c->t	m: Brassica napus
	P->L	2	c->t	m: Oryza sativa	m: Oenothera berteroana	m: Arabidopsis thaliana
	P->S	1	c->t	m: Brassica napus	m: Oryza sativa	m: Arabidopsis thaliana
	R->W	1	c->t	m: Brassica napus	m: Oryza sativa	m: Arabidopsis thaliana
	P->L	2	c->t	m: Brassica napus	m: Oryza sativa	m: Arabidopsis thaliana
	S->L	2	c->t	m: Oryza sativa
	L->L	3	c->t	m: Oryza sativa	m: Arabidopsis thaliana
	H->Y	1	c->t	m: Brassica napus	m: Arabidopsis thaliana
	S->L	2	c->t	m: Brassica napus	m: Oenothera berteroana
	F->F	3	c->t	m: Oenothera berteroana
	P->S	1	c->t	m: Brassica napus	m: Oryza sativa	m: Arabidopsis thaliana
	P->L	2	c->t	m: Oryza sativa	m: Arabidopsis thaliana
	P->L	2	c->t	m: Brassica napus	m: Oryza sativa	m: Oenothera berteroana
	P->S	1	c->t	m: Brassica napus	m: Oryza sativa	m: Arabidopsis thaliana
	L->F	1	c->t	m: Brassica napus
	S->F	2	c->t	m: Brassica napus	m: Arabidopsis thaliana
	I->I	3	c->t	m: Brassica napus	m: Oryza sativa	m: Oenothera berteroana	m: Arabidopsis thaliana
	R->C	1	c->t	m: Brassica napus	m: Oenothera berteroana	m: Arabidopsis thaliana
	P->S	1	c->t	m: Oryza sativa
	L->F	1	c->t	m: Oryza sativa
	S->L	2	c->t	m: Brassica napus	m: Oenothera berteroana	m: Arabidopsis thaliana
photochlorophyllide reductase subunit chlB
	edit aa	codon	edit nt	species
	H->Y	1	c->t	c: Adiantum capillus-veneris
	R->W	1	c->t	c: Adiantum capillus-veneris
	P->L	2	c->t	c: Adiantum capillus-veneris
	*->Q	1	t->c	c: Adiantum capillus-veneris
	P->L	2	c->t	c: Adiantum capillus-veneris
	S->L	2	c->t	c: Adiantum capillus-veneris
	S->L	2	c->t	c: Picea abies	c: Larix x marschlinsii
	L->P	2	t->c	c: Pinus sylvestris	c: Pinus sylvestris
	L->S	2	t->c	c: Larix x marschlinsii
	R->W	1	c->t	c: Picea abies	c: Larix x marschlinsii
	W->R	1	t->c	c: Larix x marschlinsii	c: Pinus sylvestris	c: Larix x marschlinsii
	L->F	1	c->t	c: Adiantum capillus-veneris
	S->F	2	c->t	c: Adiantum capillus-veneris
	R->W	1	c->t	c: Adiantum capillus-veneris
	S->L	2	c->t	c: Adiantum capillus-veneris
	S->L	2	c->t	c: Adiantum capillus-veneris
	S->L	2	c->t	c: Adiantum capillus-veneris
	P->L	2	c->t	c: Adiantum capillus-veneris
protochlorophyllide reductase subunit chlN
	edit aa	codon	edit nt	species
	R->C	1	c->t	c: Adiantum capillus-veneris
	A->V	2	c->t	c: Adiantum capillus-veneris
	T->M	2	c->t	c: Adiantum capillus-veneris
photosystem I assembly protein Ycf3
	edit aa	codon	edit nt	species
	S->F	2	c->t	c: Zea mays
	S->F	2	c->t	c: Adiantum capillus-veneris
	S->L	2	c->t	c: Adiantum capillus-veneris
	M->T	2	t->c	c: Zea mays
	P->L	2	c->t	c: Adiantum capillus-veneris
	H->Y	1	c->t	c: Adiantum capillus-veneris
	P->L	2	c->t	c: Adiantum capillus-veneris
	S->L	2	c->t	c: Adiantum capillus-veneris
	H->Y	1	c->t	c: Adiantum capillus-veneris
photosystem II N protein
	edit aa	codon	edit nt	species
	T->M	2	c->t	c: Adiantum capillus-veneris
	T->M	2	c->t	c: Adiantum capillus-veneris
ribosomal protein S1
	edit aa	codon	edit nt	species
	P->L	2	c->t	m: Triticum aestivum
	S->F	2	c->t	m: Triticum aestivum
	S->F	2	c->t	m: Oryza sativa
	S->L	2	c->t	m: Triticum aestivum	m: Oryza sativa
	Q->*	1	c->t	m: Triticum aestivum
ribosomal protein S7
	edit aa	codon	edit nt	species
	A->V	2	c->t	c: Adiantum capillus-veneris
	*->Q	1	t->c	c: Adiantum capillus-veneris
	P->L	2	c->t	m: Daucus carota
	S->L	2	c->t	c: Adiantum capillus-veneris
	L->F	1	c->t	m: Oryza sativa
	S->L	2	c->t	m: Brassica napus	c: Adiantum capillus-veneris	m: Daucus carota	m: Oryza sativa
succinate dehydrogenase subunit 4
	edit aa	codon	edit nt	species
	P->L	2	c->t	m: Populus trichocarpa
Note
edit aa	Pattern of amino acid residue conversion by RNA editing, * is a termination codon
codon	The number of edited nucleotide in a codon
edit nt	A pattern of RNA editing
species	A species with the RNA editing. m: mitochondrion, c: chloroplast
